# Supplementary material for: A Pancancer Analysis of the Expression Landscape and Clinical Relevance of Fibroblast Growth Factor Receptor 2 in Human Cancers
Source: Front Oncol. 2021 Apr 21;11:644854. doi: 10.3389/fonc.2021.644854 (PMC8097147; doi:10.3389/fonc.2021.644854)
Supplement: Supplementary Table 2 — Detailed information on 309 human FGFR2 somatic mutations from cBioportal for 32 TCGA cancer types. [file Table_2.XLSX]

## Sheet: table
Supplementary Table S2. Detailed information on 309 human FGFR2 somatic mutations from cBioportal for 32 cancer types
Study	Sample ID	Cancer Type	Protein Change	Annotation	Functional Impact	Mutation Type	Variant Type	Copy #	COSMIC	MS	VS	Center	Chromosome	Start Pos	End Pos	Ref	Var	HGVSg	HGVSc	Allele Freq (T)	Allele Freq (N)	Variant Reads	Ref Reads	Variant Reads (Normal)	Ref Reads (Normal)	# Mut in Sample	Exon	gnomAD	ClinVar ID	dbSNP
Cholangiocarcinoma (TCGA, PanCancer Atlas)	TCGA-W5-AA2W-01	Intrahepatic Cholangiocarcinoma	FGFR2-BICC1	OncoKB: Oncogenic, level_1;CIViC: Predictive: 3, Diagnostic: 1;MyCancerGenome: not present;CancerHotspot: no;3DHotspot: no	MutationAssessor: NA;SIFT: NA;Polyphen-2: NA	Fusion	NA	shallowdel		NA	NA	WashU	NA	-1	-1	NA										30
Cholangiocarcinoma (TCGA, PanCancer Atlas)	TCGA-ZH-A8Y5-01	Intrahepatic Cholangiocarcinoma	FGFR2-BICC1	OncoKB: Oncogenic, level_1;CIViC: Predictive: 3, Diagnostic: 1;MyCancerGenome: not present;CancerHotspot: no;3DHotspot: no	MutationAssessor: NA;SIFT: NA;Polyphen-2: NA	Fusion	NA	gain		NA	NA	WashU	NA	-1	-1	NA										22
Cholangiocarcinoma (TCGA, PanCancer Atlas)	TCGA-W5-AA2Q-01	Intrahepatic Cholangiocarcinoma	FGFR2-SHTN1	OncoKB: Likely Oncogenic, level_1;CIViC: NA;MyCancerGenome: not present;CancerHotspot: no;3DHotspot: no	MutationAssessor: NA;SIFT: NA;Polyphen-2: NA	Fusion	NA	gain		NA	NA	WashU	NA	-1	-1	NA										45
Cholangiocarcinoma (TCGA, PanCancer Atlas)	TCGA-W5-AA2Z-01	Intrahepatic Cholangiocarcinoma	FGFR2-CCDC186	OncoKB: Likely Oncogenic, level_1;CIViC: NA;MyCancerGenome: not present;CancerHotspot: no;3DHotspot: no	MutationAssessor: NA;SIFT: NA;Polyphen-2: NA	Fusion	NA	shallowdel		NA	NA	WashU	NA	-1	-1	NA										25
Cholangiocarcinoma (TCGA, PanCancer Atlas)	TCGA-ZH-A8Y1-01	Intrahepatic Cholangiocarcinoma	FGFR2-FRK	OncoKB: Likely Oncogenic, level_1;CIViC: NA;MyCancerGenome: not present;CancerHotspot: no;3DHotspot: no	MutationAssessor: NA;SIFT: NA;Polyphen-2: NA	Fusion	NA	shallowdel		NA	NA	WashU	NA	-1	-1	NA										37
Cholangiocarcinoma (TCGA, PanCancer Atlas)	TCGA-W5-AA2Z-01	Intrahepatic Cholangiocarcinoma	DNM1-FGFR2	OncoKB: Likely Oncogenic, level_1;CIViC: NA;MyCancerGenome: not present;CancerHotspot: no;3DHotspot: no	MutationAssessor: NA;SIFT: NA;Polyphen-2: NA	Fusion	NA	shallowdel		NA	NA	WashU	NA	-1	-1	NA										25
Liver Hepatocellular Carcinoma (TCGA, PanCancer Atlas)	TCGA-ED-A7PX-01	Hepatocellular Carcinoma	FGFR2-BICC1	OncoKB: Oncogenic, level_3b;CIViC: Predictive: 3, Diagnostic: 1;MyCancerGenome: not present;CancerHotspot: no;3DHotspot: no	MutationAssessor: NA;SIFT: NA;Polyphen-2: NA	Fusion	NA	shallowdel		NA	NA	WashU	NA	-1	-1	NA										29
Uterine Corpus Endometrial Carcinoma (TCGA, PanCancer Atlas)	TCGA-5B-A90C-01	Uterine Endometrioid Carcinoma	FGFR2-SHTN1	OncoKB: Likely Oncogenic, level_3b;CIViC: NA;MyCancerGenome: not present;CancerHotspot: no;3DHotspot: no	MutationAssessor: NA;SIFT: NA;Polyphen-2: NA	Fusion	NA	amp		NA	NA	WashU	NA	-1	-1	NA										47
Breast Invasive Carcinoma (TCGA, PanCancer Atlas)	TCGA-AN-A0AL-01	Breast Invasive Ductal Carcinoma	FGFR2-CASP7	OncoKB: Likely Oncogenic, level_3b;CIViC: NA;MyCancerGenome: not present;CancerHotspot: no;3DHotspot: no	MutationAssessor: NA;SIFT: NA;Polyphen-2: NA	Fusion	NA	gain		NA	NA	WashU	NA	-1	-1	NA										80
Breast Invasive Carcinoma (TCGA, PanCancer Atlas)	TCGA-AO-A03V-01	Breast Invasive Ductal Carcinoma	FGFR2-CTNNA3	OncoKB: Likely Oncogenic, level_3b;CIViC: NA;MyCancerGenome: not present;CancerHotspot: no;3DHotspot: no	MutationAssessor: NA;SIFT: NA;Polyphen-2: NA	Fusion	NA	amp		NA	NA	WashU	NA	-1	-1	NA										51
Breast Invasive Carcinoma (TCGA, PanCancer Atlas)	TCGA-AQ-A04L-01	Breast Invasive Ductal Carcinoma	FGFR2-AP1M1	OncoKB: Likely Oncogenic, level_3b;CIViC: NA;MyCancerGenome: not present;CancerHotspot: no;3DHotspot: no	MutationAssessor: NA;SIFT: NA;Polyphen-2: NA	Fusion	NA	gain		NA	NA	WashU	NA	-1	-1	NA
Breast Invasive Carcinoma (TCGA, PanCancer Atlas)	TCGA-D8-A13Z-01	Breast Invasive Ductal Carcinoma	FGFR2-CCDC6	OncoKB: Likely Oncogenic, level_3b;CIViC: NA;MyCancerGenome: not present;CancerHotspot: no;3DHotspot: no	MutationAssessor: NA;SIFT: NA;Polyphen-2: NA	Fusion	NA	diploid		NA	NA	WashU	NA	-1	-1	NA										83
Breast Invasive Carcinoma (TCGA, PanCancer Atlas)	TCGA-LD-A7W5-01	Breast Invasive Ductal Carcinoma	FGFR2-ENPP2	OncoKB: Likely Oncogenic, level_3b;CIViC: NA;MyCancerGenome: not present;CancerHotspot: no;3DHotspot: no	MutationAssessor: NA;SIFT: NA;Polyphen-2: NA	Fusion	NA	amp		NA	NA	WashU	NA	-1	-1	NA										42
Liver Hepatocellular Carcinoma (TCGA, PanCancer Atlas)	TCGA-DD-AA3A-01	Hepatocellular Carcinoma	FGFR2-SMN1	OncoKB: Likely Oncogenic, level_3b;CIViC: NA;MyCancerGenome: not present;CancerHotspot: no;3DHotspot: no	MutationAssessor: NA;SIFT: NA;Polyphen-2: NA	Fusion	NA	diploid		NA	NA	WashU	NA	-1	-1	NA										44
Liver Hepatocellular Carcinoma (TCGA, PanCancer Atlas)	TCGA-DD-AA3A-01	Hepatocellular Carcinoma	SMN1-FGFR2	OncoKB: Likely Oncogenic, level_3b;CIViC: NA;MyCancerGenome: not present;CancerHotspot: no;3DHotspot: no	MutationAssessor: NA;SIFT: NA;Polyphen-2: NA	Fusion	NA	diploid		NA	NA	WashU	NA	-1	-1	NA										44
Lung Squamous Cell Carcinoma (TCGA, PanCancer Atlas)	TCGA-21-1075-01	Lung Squamous Cell Carcinoma	FGFR2-EIF4A2	OncoKB: Likely Oncogenic, level_3b;CIViC: NA;MyCancerGenome: not present;CancerHotspot: no;3DHotspot: no	MutationAssessor: NA;SIFT: NA;Polyphen-2: NA	Fusion	NA	diploid		NA	NA	WashU	NA	-1	-1	NA										178
Lung Squamous Cell Carcinoma (TCGA, PanCancer Atlas)	TCGA-66-2765-01	Lung Squamous Cell Carcinoma	FGFR2-CCAR2	OncoKB: Likely Oncogenic, level_3b;CIViC: NA;MyCancerGenome: not present;CancerHotspot: no;3DHotspot: no	MutationAssessor: NA;SIFT: NA;Polyphen-2: NA	Fusion	NA	diploid		NA	NA	WashU	NA	-1	-1	NA										87
Lung Squamous Cell Carcinoma (TCGA, PanCancer Atlas)	TCGA-66-2765-01	Lung Squamous Cell Carcinoma	CCAR2-FGFR2	OncoKB: Likely Oncogenic, level_3b;CIViC: NA;MyCancerGenome: not present;CancerHotspot: no;3DHotspot: no	MutationAssessor: NA;SIFT: NA;Polyphen-2: NA	Fusion	NA	diploid		NA	NA	WashU	NA	-1	-1	NA										87
Ovarian Serous Cystadenocarcinoma (TCGA, PanCancer Atlas)	TCGA-24-1424-01	Serous Ovarian Cancer	FGFR2-USP10	OncoKB: Likely Oncogenic, level_3b;CIViC: NA;MyCancerGenome: not present;CancerHotspot: no;3DHotspot: no	MutationAssessor: NA;SIFT: NA;Polyphen-2: NA	Fusion	NA	gain		NA	NA	WashU	NA	-1	-1	NA										69
Stomach Adenocarcinoma (TCGA, PanCancer Atlas)	TCGA-BR-8080-01	Mucinous Stomach Adenocarcinoma	FGFR2-TACC2	OncoKB: Likely Oncogenic, level_3b;CIViC: NA;MyCancerGenome: not present;CancerHotspot: no;3DHotspot: no	MutationAssessor: NA;SIFT: NA;Polyphen-2: NA	Fusion	NA	amp		NA	NA	WashU	NA	-1	-1	NA										163
Thyroid Carcinoma (TCGA, PanCancer Atlas)	TCGA-BJ-A0Z0-01	Papillary Thyroid Cancer	FGFR2-OFD1	OncoKB: Likely Oncogenic, level_3b;CIViC: NA;MyCancerGenome: not present;CancerHotspot: no;3DHotspot: no	MutationAssessor: NA;SIFT: NA;Polyphen-2: NA	Fusion	NA	shallowdel		NA	NA	WashU	NA	-1	-1	NA										29
Thyroid Carcinoma (TCGA, PanCancer Atlas)	TCGA-EM-A3FP-01	Papillary Thyroid Cancer	VCL-FGFR2	OncoKB: Likely Oncogenic, level_3b;CIViC: NA;MyCancerGenome: not present;CancerHotspot: no;3DHotspot: no	MutationAssessor: NA;SIFT: NA;Polyphen-2: NA	Fusion	NA	diploid		NA	NA	WashU	NA	-1	-1	NA										12
Ovarian Serous Cystadenocarcinoma (TCGA, PanCancer Atlas)	TCGA-23-1809-01	Serous Ovarian Cancer	P253R	OncoKB: Oncogenic, level_4;CIViC: Predictive: 1;MyCancerGenome: not present;CancerHotspot: yes;3DHotspot: no	MutationAssessor: impact: low, score: 1.7;SIFT: impact: deleterious, score: 0.01;Polyphen-2: impact: possibly_damaging, score: 0.549	Missense_Mutation	SNP	shallowdel	11	.	.	.	10	123279674	123279674	G	C	10:g.123279674G>C	ENST00000358487.5:c.758C>G	0.76		45	14		54	46	44030
Uterine Corpus Endometrial Carcinoma (TCGA, PanCancer Atlas)	TCGA-D1-A0ZV-01	Uterine Endometrioid Carcinoma	P253R	OncoKB: Oncogenic, level_4;CIViC: Predictive: 1;MyCancerGenome: not present;CancerHotspot: yes;3DHotspot: no	MutationAssessor: impact: low, score: 1.7;SIFT: impact: deleterious, score: 0.01;Polyphen-2: impact: possibly_damaging, score: 0.549	Missense_Mutation	SNP	diploid	11	.	.	.	10	123279674	123279674	G	C	10:g.123279674G>C	ENST00000358487.5:c.758C>G	0.17		13	63		102	39	44030
Uterine Corpus Endometrial Carcinoma (TCGA, PanCancer Atlas)	TCGA-AX-A0J0-01	Uterine Endometrioid Carcinoma	N549H	OncoKB: Likely Oncogenic, level_4;CIViC: Predictive: 2;MyCancerGenome: not present;CancerHotspot: yes;3DHotspot: no	MutationAssessor: impact: low, score: 1.03;SIFT: impact: deleterious, score: 0;Polyphen-2: impact: probably_damaging, score: 1	Missense_Mutation	SNP	diploid	33	.	.	.	10	123258036	123258036	T	G	10:g.123258036T>G	ENST00000358487.5:c.1645A>C	0.42		101	137		203	7790	44183
Uterine Corpus Endometrial Carcinoma (TCGA, PanCancer Atlas)	TCGA-BS-A0UV-01	Uterine Endometrioid Carcinoma	N549H	OncoKB: Likely Oncogenic, level_4;CIViC: Predictive: 2;MyCancerGenome: not present;CancerHotspot: yes;3DHotspot: no	MutationAssessor: impact: low, score: 1.03;SIFT: impact: deleterious, score: 0;Polyphen-2: impact: probably_damaging, score: 1	Missense_Mutation	SNP	gain	33	.	.	.	10	123258036	123258036	T	G	10:g.123258036T>G	ENST00000358487.5:c.1645A>C	0.39		132	204		432	8968	44183
Lung Squamous Cell Carcinoma (TCGA, PanCancer Atlas)	TCGA-60-2710-01	Lung Squamous Cell Carcinoma	W290C	OncoKB: Likely Oncogenic, level_4;CIViC: Functional: 1;MyCancerGenome: not present;CancerHotspot: no;3DHotspot: no	MutationAssessor: impact: high, score: 4.435;SIFT: impact: deleterious, score: 0;Polyphen-2: impact: probably_damaging, score: 0.999	Missense_Mutation	SNP	shallowdel	5	.	.	.	10	123279562	123279562	C	G	10:g.123279562C>G	ENST00000358487.5:c.870G>C	0.37		30	51		140	194	44030
Bladder Urothelial Carcinoma (TCGA, PanCancer Atlas)	TCGA-XF-A9T2-01	Bladder Urothelial Carcinoma	N549K	OncoKB: Oncogenic, level_4;CIViC: NA;MyCancerGenome: not present;CancerHotspot: yes;3DHotspot: no	MutationAssessor: impact: neutral, score: -0.385;SIFT: impact: deleterious, score: 0;Polyphen-2: impact: probably_damaging, score: 0.999	Missense_Mutation	SNP	diploid	33	.	.	.	10	123258034	123258034	A	T	10:g.123258034A>T	ENST00000358487.5:c.1647T>A	0.33		15	30		150	78	44183
Breast Invasive Carcinoma (TCGA, PanCancer Atlas)	TCGA-D8-A1XL-01	Breast Invasive Ductal Carcinoma	N549K	OncoKB: Oncogenic, level_4;CIViC: NA;MyCancerGenome: not present;CancerHotspot: yes;3DHotspot: no	MutationAssessor: impact: neutral, score: -0.385;SIFT: impact: deleterious, score: 0;Polyphen-2: impact: probably_damaging, score: 0.999	Missense_Mutation	SNP	gain	33	.	.	.	10	123258034	123258034	A	T	10:g.123258034A>T	ENST00000358487.5:c.1647T>A	0.24		38	119		183	92	44183
Breast Invasive Carcinoma (TCGA, PanCancer Atlas)	TCGA-E2-A15K-01	Breast Invasive Ductal Carcinoma	N549K	OncoKB: Oncogenic, level_4;CIViC: NA;MyCancerGenome: not present;CancerHotspot: yes;3DHotspot: no	MutationAssessor: impact: neutral, score: -0.385;SIFT: impact: deleterious, score: 0;Polyphen-2: impact: probably_damaging, score: 0.999	Missense_Mutation	SNP	diploid	33	.	.	.	10	123258034	123258034	A	T	10:g.123258034A>T	ENST00000358487.5:c.1647T>A	0.35		78	147		430	38	44183
Lung Adenocarcinoma (TCGA, PanCancer Atlas)	TCGA-62-A470-01	Lung Adenocarcinoma	N549K	OncoKB: Oncogenic, level_4;CIViC: NA;MyCancerGenome: not present;CancerHotspot: yes;3DHotspot: no	MutationAssessor: impact: neutral, score: -0.385;SIFT: impact: deleterious, score: 0;Polyphen-2: impact: probably_damaging, score: 0.999	Missense_Mutation	SNP	gain	33	.	.	.	10	123258034	123258034	A	T	10:g.123258034A>T	ENST00000358487.5:c.1647T>A	0.29		19	46		66	105	44183
Uterine Corpus Endometrial Carcinoma (TCGA, PanCancer Atlas)	TCGA-AJ-A2QK-01	Uterine Endometrioid Carcinoma	N549K	OncoKB: Oncogenic, level_4;CIViC: NA;MyCancerGenome: not present;CancerHotspot: yes;3DHotspot: no	MutationAssessor: impact: neutral, score: -0.385;SIFT: impact: deleterious, score: 0;Polyphen-2: impact: probably_damaging, score: 0.999	Missense_Mutation	SNP	shallowdel	33	.	.	.	10	123258034	123258034	A	T	10:g.123258034A>T	ENST00000358487.5:c.1647T>A	0.47		31	35		69	69	44183
Uterine Corpus Endometrial Carcinoma (TCGA, PanCancer Atlas)	TCGA-AX-A06H-01	Uterine Endometrioid Carcinoma	N549K	OncoKB: Oncogenic, level_4;CIViC: NA;MyCancerGenome: not present;CancerHotspot: yes;3DHotspot: no	MutationAssessor: impact: neutral, score: -0.385;SIFT: impact: deleterious, score: 0;Polyphen-2: impact: probably_damaging, score: 0.999	Missense_Mutation	SNP	diploid	33	.	.	.	10	123258034	123258034	A	T	10:g.123258034A>T	ENST00000358487.5:c.1647T>A	0.27		64	176		452	410	44183
Uterine Corpus Endometrial Carcinoma (TCGA, PanCancer Atlas)	TCGA-AX-A3FS-01	Uterine Endometrioid Carcinoma	N549K	OncoKB: Oncogenic, level_4;CIViC: NA;MyCancerGenome: not present;CancerHotspot: yes;3DHotspot: no	MutationAssessor: impact: neutral, score: -0.385;SIFT: impact: deleterious, score: 0;Polyphen-2: impact: probably_damaging, score: 0.999	Missense_Mutation	SNP	diploid	33	.	.	.	10	123258034	123258034	A	T	10:g.123258034A>T	ENST00000358487.5:c.1647T>A	0.37		46	78		59	757	44183
Uterine Corpus Endometrial Carcinoma (TCGA, PanCancer Atlas)	TCGA-B5-A0K1-01	Uterine Endometrioid Carcinoma	N549K	OncoKB: Oncogenic, level_4;CIViC: NA;MyCancerGenome: not present;CancerHotspot: yes;3DHotspot: no	MutationAssessor: impact: neutral, score: -0.385;SIFT: impact: deleterious, score: 0;Polyphen-2: impact: probably_damaging, score: 0.999	Missense_Mutation	SNP	diploid	33	.	.	.	10	123258034	123258034	A	T	10:g.123258034A>T	ENST00000358487.5:c.1647T>A	0.32		23	49		49	42	44183
Uterine Corpus Endometrial Carcinoma (TCGA, PanCancer Atlas)	TCGA-BG-A0LX-01	Uterine Endometrioid Carcinoma	N549K	OncoKB: Oncogenic, level_4;CIViC: NA;MyCancerGenome: not present;CancerHotspot: yes;3DHotspot: no	MutationAssessor: impact: neutral, score: -0.385;SIFT: impact: deleterious, score: 0;Polyphen-2: impact: probably_damaging, score: 0.999	Missense_Mutation	SNP	gain	33	.	.	.	10	123258034	123258034	A	T	10:g.123258034A>T	ENST00000358487.5:c.1647T>A	0.86		94	15		43	449	44183
Uterine Corpus Endometrial Carcinoma (TCGA, PanCancer Atlas)	TCGA-EO-A1Y8-01	Uterine Serous Carcinoma/Uterine Papillary Serous Carcinoma	N549K	OncoKB: Oncogenic, level_4;CIViC: NA;MyCancerGenome: not present;CancerHotspot: yes;3DHotspot: no	MutationAssessor: impact: neutral, score: -0.385;SIFT: impact: deleterious, score: 0;Polyphen-2: impact: probably_damaging, score: 0.999	Missense_Mutation	SNP	diploid	33	.	.	.	10	123258034	123258034	A	T	10:g.123258034A>T	ENST00000358487.5:c.1647T>A	0.46		68	79		135	48	44183
Cholangiocarcinoma (TCGA, PanCancer Atlas)	TCGA-W5-AA34-01	Intrahepatic Cholangiocarcinoma	F276C	OncoKB: Likely Oncogenic, level_4;CIViC: NA;MyCancerGenome: not present;CancerHotspot: yes;3DHotspot: no	MutationAssessor: impact: high, score: 3.75;SIFT: impact: deleterious, score: 0;Polyphen-2: impact: probably_damaging, score: 0.999	Missense_Mutation	SNP	diploid	1	.	.	.	10	123279605	123279605	A	C	10:g.123279605A>C	ENST00000358487.5:c.827T>G	0.85		35	6		43	32	44030
Cholangiocarcinoma (TCGA, PanCancer Atlas)	TCGA-W5-AA36-01	Perihilar Cholangiocarcinoma	Y375C	OncoKB: Oncogenic, level_4;CIViC: NA;MyCancerGenome: not present;CancerHotspot: yes;3DHotspot: no	MutationAssessor: impact: medium, score: 2.92;SIFT: impact: deleterious, score: 0.01;Polyphen-2: impact: probably_damaging, score: 0.967	Missense_Mutation	SNP	diploid	10	.	.	.	10	123274794	123274794	T	C	10:g.123274794T>C	ENST00000358487.5:c.1124A>G	0.28		9	23		36	44	44092
Cervical Squamous Cell Carcinoma (TCGA, PanCancer Atlas)	TCGA-EA-A5FO-01	Cervical Squamous Cell Carcinoma	Y375C	OncoKB: Oncogenic, level_4;CIViC: NA;MyCancerGenome: not present;CancerHotspot: yes;3DHotspot: no	MutationAssessor: impact: medium, score: 2.92;SIFT: impact: deleterious, score: 0.01;Polyphen-2: impact: probably_damaging, score: 0.967	Missense_Mutation	SNP	diploid	10	.	.	.	10	123274794	123274794	T	C	10:g.123274794T>C	ENST00000358487.5:c.1124A>G	0.97		65	2		28	69	44092
Uterine Corpus Endometrial Carcinoma (TCGA, PanCancer Atlas)	TCGA-B5-A11Y-01	Uterine Endometrioid Carcinoma	Y375C	OncoKB: Oncogenic, level_4;CIViC: NA;MyCancerGenome: not present;CancerHotspot: yes;3DHotspot: no	MutationAssessor: impact: medium, score: 2.92;SIFT: impact: deleterious, score: 0.01;Polyphen-2: impact: probably_damaging, score: 0.967	Missense_Mutation	SNP	diploid	10	.	.	.	10	123274794	123274794	T	C	10:g.123274794T>C	ENST00000358487.5:c.1124A>G	0.36		35	61		178	954	44092
Uterine Corpus Endometrial Carcinoma (TCGA, PanCancer Atlas)	TCGA-BG-A0MQ-01	Uterine Endometrioid Carcinoma	Y375C	OncoKB: Oncogenic, level_4;CIViC: NA;MyCancerGenome: not present;CancerHotspot: yes;3DHotspot: no	MutationAssessor: impact: medium, score: 2.92;SIFT: impact: deleterious, score: 0.01;Polyphen-2: impact: probably_damaging, score: 0.967	Missense_Mutation	SNP	diploid	10	.	.	.	10	123274794	123274794	T	C	10:g.123274794T>C	ENST00000358487.5:c.1124A>G	0.42		35	48		99	602	44092
Lung Squamous Cell Carcinoma (TCGA, PanCancer Atlas)	TCGA-NC-A5HH-01	Lung Squamous Cell Carcinoma	C382R	OncoKB: Likely Oncogenic, level_4;CIViC: NA;MyCancerGenome: not present;CancerHotspot: yes;3DHotspot: no	MutationAssessor: impact: medium, score: 2.74;SIFT: impact: tolerated, score: 0.06;Polyphen-2: impact: possibly_damaging, score: 0.465	Missense_Mutation	SNP	gain	14	.	.	.	10	123274774	123274774	A	G	10:g.123274774A>G	ENST00000358487.5:c.1144T>C	0.87		118	17		97	314	44092
Stomach Adenocarcinoma (TCGA, PanCancer Atlas)	TCGA-HU-8602-01	Diffuse Type Stomach Adenocarcinoma	C382R	OncoKB: Likely Oncogenic, level_4;CIViC: NA;MyCancerGenome: not present;CancerHotspot: yes;3DHotspot: no	MutationAssessor: impact: medium, score: 2.74;SIFT: impact: tolerated, score: 0.06;Polyphen-2: impact: possibly_damaging, score: 0.465	Missense_Mutation	SNP	gain	14	.	.	.	10	123274774	123274774	A	G	10:g.123274774A>G	ENST00000358487.5:c.1144T>C	0.12		14	105		108	1510	44092
Uterine Corpus Endometrial Carcinoma (TCGA, PanCancer Atlas)	TCGA-AX-A064-01	Uterine Endometrioid Carcinoma	C382R	OncoKB: Likely Oncogenic, level_4;CIViC: NA;MyCancerGenome: not present;CancerHotspot: yes;3DHotspot: no	MutationAssessor: impact: medium, score: 2.74;SIFT: impact: tolerated, score: 0.06;Polyphen-2: impact: possibly_damaging, score: 0.465	Missense_Mutation	SNP	diploid	14	.	.	.	10	123274774	123274774	A	G	10:g.123274774A>G	ENST00000358487.5:c.1144T>C	0.32		30	65		137	262	44092
Uterine Corpus Endometrial Carcinoma (TCGA, PanCancer Atlas)	TCGA-AX-A1C4-01	Uterine Endometrioid Carcinoma	C382R	OncoKB: Likely Oncogenic, level_4;CIViC: NA;MyCancerGenome: not present;CancerHotspot: yes;3DHotspot: no	MutationAssessor: impact: medium, score: 2.74;SIFT: impact: tolerated, score: 0.06;Polyphen-2: impact: possibly_damaging, score: 0.465	Missense_Mutation	SNP	gain	14	.	.	.	10	123274774	123274774	A	G	10:g.123274774A>G	ENST00000358487.5:c.1144T>C	0.56		34	27		49	862	44092
Uterine Corpus Endometrial Carcinoma (TCGA, PanCancer Atlas)	TCGA-B5-A1MW-01	Uterine Endometrioid Carcinoma	C382R	OncoKB: Likely Oncogenic, level_4;CIViC: NA;MyCancerGenome: not present;CancerHotspot: yes;3DHotspot: no	MutationAssessor: impact: medium, score: 2.74;SIFT: impact: tolerated, score: 0.06;Polyphen-2: impact: possibly_damaging, score: 0.465	Missense_Mutation	SNP	diploid	14	.	.	.	10	123274774	123274774	A	G	10:g.123274774A>G	ENST00000358487.5:c.1144T>C	0.43		16	21		37	538	44092
Uterine Corpus Endometrial Carcinoma (TCGA, PanCancer Atlas)	TCGA-D1-A161-01	Uterine Endometrioid Carcinoma	C382R	OncoKB: Likely Oncogenic, level_4;CIViC: NA;MyCancerGenome: not present;CancerHotspot: yes;3DHotspot: no	MutationAssessor: impact: medium, score: 2.74;SIFT: impact: tolerated, score: 0.06;Polyphen-2: impact: possibly_damaging, score: 0.465	Missense_Mutation	SNP	gain	14	.	.	.	10	123274774	123274774	A	G	10:g.123274774A>G	ENST00000358487.5:c.1144T>C	0.29		53	132		211	79	44092
Uterine Corpus Endometrial Carcinoma (TCGA, PanCancer Atlas)	TCGA-EY-A1GE-01	Uterine Endometrioid Carcinoma	C382R	OncoKB: Likely Oncogenic, level_4;CIViC: NA;MyCancerGenome: not present;CancerHotspot: yes;3DHotspot: no	MutationAssessor: impact: medium, score: 2.74;SIFT: impact: tolerated, score: 0.06;Polyphen-2: impact: possibly_damaging, score: 0.465	Missense_Mutation	SNP	diploid	14	.	.	.	10	123274774	123274774	A	G	10:g.123274774A>G	ENST00000358487.5:c.1144T>C	0.54		15	13		27	41	44092
Breast Invasive Carcinoma (TCGA, PanCancer Atlas)	TCGA-AN-A0FL-01	Breast Invasive Ductal Carcinoma	N549K	OncoKB: Oncogenic, level_4;CIViC: NA;MyCancerGenome: not present;CancerHotspot: yes;3DHotspot: no	MutationAssessor: impact: neutral, score: -0.385;SIFT: impact: deleterious, score: 0;Polyphen-2: impact: probably_damaging, score: 0.999	Missense_Mutation	SNP	gain	33	.	.	.	10	123258034	123258034	A	C	10:g.123258034A>C	ENST00000358487.5:c.1647T>G	0.64		83	46		105	152	44183
Uterine Corpus Endometrial Carcinoma (TCGA, PanCancer Atlas)	TCGA-AJ-A3EK-01	Uterine Endometrioid Carcinoma	N549K	OncoKB: Oncogenic, level_4;CIViC: NA;MyCancerGenome: not present;CancerHotspot: yes;3DHotspot: no	MutationAssessor: impact: neutral, score: -0.385;SIFT: impact: deleterious, score: 0;Polyphen-2: impact: probably_damaging, score: 0.999	Missense_Mutation	SNP	diploid	33	.	.	.	10	123258034	123258034	A	C	10:g.123258034A>C	ENST00000358487.5:c.1647T>G	0.33		44	88		94	5730	44183
Ovarian Serous Cystadenocarcinoma (TCGA, PanCancer Atlas)	TCGA-23-1113-01	Serous Ovarian Cancer	S252W	OncoKB: Oncogenic, level_4;CIViC: NA;MyCancerGenome: not present;CancerHotspot: yes;3DHotspot: no	MutationAssessor: impact: medium, score: 3.43;SIFT: impact: deleterious, score: 0.04;Polyphen-2: impact: probably_damaging, score: 0.999	Missense_Mutation	SNP	diploid	48	.	.	.	10	123279677	123279677	G	C	10:g.123279677G>C	ENST00000358487.5:c.755C>G	0.05		49	932		416	55	44030
Uterine Corpus Endometrial Carcinoma (TCGA, PanCancer Atlas)	TCGA-A5-A0GQ-01	Uterine Endometrioid Carcinoma	S252W	OncoKB: Oncogenic, level_4;CIViC: NA;MyCancerGenome: not present;CancerHotspot: yes;3DHotspot: no	MutationAssessor: impact: medium, score: 3.43;SIFT: impact: deleterious, score: 0.04;Polyphen-2: impact: probably_damaging, score: 0.999	Missense_Mutation	SNP	diploid	48	.	.	.	10	123279677	123279677	G	C	10:g.123279677G>C	ENST00000358487.5:c.755C>G	0.23		24	82		119	57	44030
Uterine Corpus Endometrial Carcinoma (TCGA, PanCancer Atlas)	TCGA-A5-A0GU-01	Uterine Endometrioid Carcinoma	S252W	OncoKB: Oncogenic, level_4;CIViC: NA;MyCancerGenome: not present;CancerHotspot: yes;3DHotspot: no	MutationAssessor: impact: medium, score: 3.43;SIFT: impact: deleterious, score: 0.04;Polyphen-2: impact: probably_damaging, score: 0.999	Missense_Mutation	SNP	gain	48	.	.	.	10	123279677	123279677	G	C	10:g.123279677G>C	ENST00000358487.5:c.755C>G	0.24		12	38		34	42	44030
Uterine Corpus Endometrial Carcinoma (TCGA, PanCancer Atlas)	TCGA-A5-A0GW-01	Uterine Endometrioid Carcinoma	S252W	OncoKB: Oncogenic, level_4;CIViC: NA;MyCancerGenome: not present;CancerHotspot: yes;3DHotspot: no	MutationAssessor: impact: medium, score: 3.43;SIFT: impact: deleterious, score: 0.04;Polyphen-2: impact: probably_damaging, score: 0.999	Missense_Mutation	SNP	diploid	48	.	.	.	10	123279677	123279677	G	C	10:g.123279677G>C	ENST00000358487.5:c.755C>G	0.29		22	54		64	307	44030
Uterine Corpus Endometrial Carcinoma (TCGA, PanCancer Atlas)	TCGA-A5-A0R8-01	Uterine Endometrioid Carcinoma	S252W	OncoKB: Oncogenic, level_4;CIViC: NA;MyCancerGenome: not present;CancerHotspot: yes;3DHotspot: no	MutationAssessor: impact: medium, score: 3.43;SIFT: impact: deleterious, score: 0.04;Polyphen-2: impact: probably_damaging, score: 0.999	Missense_Mutation	SNP	diploid	48	.	.	.	10	123279677	123279677	G	C	10:g.123279677G>C	ENST00000358487.5:c.755C>G	0.23		8	27		34	77	44030
Uterine Corpus Endometrial Carcinoma (TCGA, PanCancer Atlas)	TCGA-AP-A0LP-01	Uterine Endometrioid Carcinoma	S252W	OncoKB: Oncogenic, level_4;CIViC: NA;MyCancerGenome: not present;CancerHotspot: yes;3DHotspot: no	MutationAssessor: impact: medium, score: 3.43;SIFT: impact: deleterious, score: 0.04;Polyphen-2: impact: probably_damaging, score: 0.999	Missense_Mutation	SNP	diploid	48	.	.	.	10	123279677	123279677	G	C	10:g.123279677G>C	ENST00000358487.5:c.755C>G	0.31		14	31		42	295	44030
Uterine Corpus Endometrial Carcinoma (TCGA, PanCancer Atlas)	TCGA-AP-A1E1-01	Uterine Endometrioid Carcinoma	S252W	OncoKB: Oncogenic, level_4;CIViC: NA;MyCancerGenome: not present;CancerHotspot: yes;3DHotspot: no	MutationAssessor: impact: medium, score: 3.43;SIFT: impact: deleterious, score: 0.04;Polyphen-2: impact: probably_damaging, score: 0.999	Missense_Mutation	SNP	diploid	48	.	.	.	10	123279677	123279677	G	C	10:g.123279677G>C	ENST00000358487.5:c.755C>G	0.49		21	22		70	554	44030
Uterine Corpus Endometrial Carcinoma (TCGA, PanCancer Atlas)	TCGA-B5-A0JT-01	Uterine Endometrioid Carcinoma	S252W	OncoKB: Oncogenic, level_4;CIViC: NA;MyCancerGenome: not present;CancerHotspot: yes;3DHotspot: no	MutationAssessor: impact: medium, score: 3.43;SIFT: impact: deleterious, score: 0.04;Polyphen-2: impact: probably_damaging, score: 0.999	Missense_Mutation	SNP	gain	48	.	.	.	10	123279677	123279677	G	C	10:g.123279677G>C	ENST00000358487.5:c.755C>G	0.17		22	111		101	66	44030
Uterine Corpus Endometrial Carcinoma (TCGA, PanCancer Atlas)	TCGA-B5-A121-01	Uterine Endometrioid Carcinoma	S252W	OncoKB: Oncogenic, level_4;CIViC: NA;MyCancerGenome: not present;CancerHotspot: yes;3DHotspot: no	MutationAssessor: impact: medium, score: 3.43;SIFT: impact: deleterious, score: 0.04;Polyphen-2: impact: probably_damaging, score: 0.999	Missense_Mutation	SNP	diploid	48	.	.	.	10	123279677	123279677	G	C	10:g.123279677G>C	ENST00000358487.5:c.755C>G	0.56		61	48		139	31	44030
Uterine Corpus Endometrial Carcinoma (TCGA, PanCancer Atlas)	TCGA-B5-A1MZ-01	Uterine Endometrioid Carcinoma	S252W	OncoKB: Oncogenic, level_4;CIViC: NA;MyCancerGenome: not present;CancerHotspot: yes;3DHotspot: no	MutationAssessor: impact: medium, score: 3.43;SIFT: impact: deleterious, score: 0.04;Polyphen-2: impact: probably_damaging, score: 0.999	Missense_Mutation	SNP	diploid	48	.	.	.	10	123279677	123279677	G	C	10:g.123279677G>C	ENST00000358487.5:c.755C>G	0.49		35	37		42	52	44030
Uterine Corpus Endometrial Carcinoma (TCGA, PanCancer Atlas)	TCGA-BG-A0M3-01	Uterine Endometrioid Carcinoma	S252W	OncoKB: Oncogenic, level_4;CIViC: NA;MyCancerGenome: not present;CancerHotspot: yes;3DHotspot: no	MutationAssessor: impact: medium, score: 3.43;SIFT: impact: deleterious, score: 0.04;Polyphen-2: impact: probably_damaging, score: 0.999	Missense_Mutation	SNP	gain	48	.	.	.	10	123279677	123279677	G	C	10:g.123279677G>C	ENST00000358487.5:c.755C>G	0.62		81	49		39	58	44030
Uterine Corpus Endometrial Carcinoma (TCGA, PanCancer Atlas)	TCGA-BG-A0RY-01	Uterine Endometrioid Carcinoma	S252W	OncoKB: Oncogenic, level_4;CIViC: NA;MyCancerGenome: not present;CancerHotspot: yes;3DHotspot: no	MutationAssessor: impact: medium, score: 3.43;SIFT: impact: deleterious, score: 0.04;Polyphen-2: impact: probably_damaging, score: 0.999	Missense_Mutation	SNP	gain	48	.	.	.	10	123279677	123279677	G	C	10:g.123279677G>C	ENST00000358487.5:c.755C>G	0.34		15	29		78	46	44030
Uterine Corpus Endometrial Carcinoma (TCGA, PanCancer Atlas)	TCGA-BG-A0VV-01	Uterine Endometrioid Carcinoma	S252W	OncoKB: Oncogenic, level_4;CIViC: NA;MyCancerGenome: not present;CancerHotspot: yes;3DHotspot: no	MutationAssessor: impact: medium, score: 3.43;SIFT: impact: deleterious, score: 0.04;Polyphen-2: impact: probably_damaging, score: 0.999	Missense_Mutation	SNP	diploid	48	.	.	.	10	123279677	123279677	G	C	10:g.123279677G>C	ENST00000358487.5:c.755C>G	0.73		66	25		99	42	44030
Uterine Corpus Endometrial Carcinoma (TCGA, PanCancer Atlas)	TCGA-BG-A2L7-01	Uterine Endometrioid Carcinoma	S252W	OncoKB: Oncogenic, level_4;CIViC: NA;MyCancerGenome: not present;CancerHotspot: yes;3DHotspot: no	MutationAssessor: impact: medium, score: 3.43;SIFT: impact: deleterious, score: 0.04;Polyphen-2: impact: probably_damaging, score: 0.999	Missense_Mutation	SNP	diploid	48	.	.	.	10	123279677	123279677	G	C	10:g.123279677G>C	ENST00000358487.5:c.755C>G	0.31		23	51		52	617	44030
Uterine Corpus Endometrial Carcinoma (TCGA, PanCancer Atlas)	TCGA-BS-A0VI-01	Uterine Endometrioid Carcinoma	S252W	OncoKB: Oncogenic, level_4;CIViC: NA;MyCancerGenome: not present;CancerHotspot: yes;3DHotspot: no	MutationAssessor: impact: medium, score: 3.43;SIFT: impact: deleterious, score: 0.04;Polyphen-2: impact: probably_damaging, score: 0.999	Missense_Mutation	SNP	diploid	48	.	.	.	10	123279677	123279677	G	C	10:g.123279677G>C	ENST00000358487.5:c.755C>G	0.41		28	41		54	308	44030
Uterine Corpus Endometrial Carcinoma (TCGA, PanCancer Atlas)	TCGA-D1-A15Z-01	Uterine Endometrioid Carcinoma	S252W	OncoKB: Oncogenic, level_4;CIViC: NA;MyCancerGenome: not present;CancerHotspot: yes;3DHotspot: no	MutationAssessor: impact: medium, score: 3.43;SIFT: impact: deleterious, score: 0.04;Polyphen-2: impact: probably_damaging, score: 0.999	Missense_Mutation	SNP	gain	48	.	.	.	10	123279677	123279677	G	C	10:g.123279677G>C	ENST00000358487.5:c.755C>G	0.65		117	62		92	67	44030
Uterine Corpus Endometrial Carcinoma (TCGA, PanCancer Atlas)	TCGA-D1-A16R-01	Uterine Endometrioid Carcinoma	S252W	OncoKB: Oncogenic, level_4;CIViC: NA;MyCancerGenome: not present;CancerHotspot: yes;3DHotspot: no	MutationAssessor: impact: medium, score: 3.43;SIFT: impact: deleterious, score: 0.04;Polyphen-2: impact: probably_damaging, score: 0.999	Missense_Mutation	SNP	amp	48	.	.	.	10	123279677	123279677	G	C	10:g.123279677G>C	ENST00000358487.5:c.755C>G	0.19		21	88		83	45	44030
Uterine Corpus Endometrial Carcinoma (TCGA, PanCancer Atlas)	TCGA-D1-A17T-01	Uterine Endometrioid Carcinoma	S252W	OncoKB: Oncogenic, level_4;CIViC: NA;MyCancerGenome: not present;CancerHotspot: yes;3DHotspot: no	MutationAssessor: impact: medium, score: 3.43;SIFT: impact: deleterious, score: 0.04;Polyphen-2: impact: probably_damaging, score: 0.999	Missense_Mutation	SNP	gain	48	.	.	.	10	123279677	123279677	G	C	10:g.123279677G>C	ENST00000358487.5:c.755C>G	0.34		55	109		100	66	44030
Uterine Corpus Endometrial Carcinoma (TCGA, PanCancer Atlas)	TCGA-D1-A1NY-01	Uterine Endometrioid Carcinoma	S252W	OncoKB: Oncogenic, level_4;CIViC: NA;MyCancerGenome: not present;CancerHotspot: yes;3DHotspot: no	MutationAssessor: impact: medium, score: 3.43;SIFT: impact: deleterious, score: 0.04;Polyphen-2: impact: probably_damaging, score: 0.999	Missense_Mutation	SNP	diploid	48	.	.	.	10	123279677	123279677	G	C	10:g.123279677G>C	ENST00000358487.5:c.755C>G	0.33		17	34		65	576	44030
Uterine Corpus Endometrial Carcinoma (TCGA, PanCancer Atlas)	TCGA-DF-A2L0-01	Uterine Endometrioid Carcinoma	S252W	OncoKB: Oncogenic, level_4;CIViC: NA;MyCancerGenome: not present;CancerHotspot: yes;3DHotspot: no	MutationAssessor: impact: medium, score: 3.43;SIFT: impact: deleterious, score: 0.04;Polyphen-2: impact: probably_damaging, score: 0.999	Missense_Mutation	SNP	diploid	48	.	.	.	10	123279677	123279677	G	C	10:g.123279677G>C	ENST00000358487.5:c.755C>G	0.79		71	19		53	44	44030
Uterine Corpus Endometrial Carcinoma (TCGA, PanCancer Atlas)	TCGA-DI-A0WH-01	Uterine Endometrioid Carcinoma	S252W	OncoKB: Oncogenic, level_4;CIViC: NA;MyCancerGenome: not present;CancerHotspot: yes;3DHotspot: no	MutationAssessor: impact: medium, score: 3.43;SIFT: impact: deleterious, score: 0.04;Polyphen-2: impact: probably_damaging, score: 0.999	Missense_Mutation	SNP	diploid	48	.	.	.	10	123279677	123279677	G	C	10:g.123279677G>C	ENST00000358487.5:c.755C>G	0.47		52	58		90	587	44030
Uterine Corpus Endometrial Carcinoma (TCGA, PanCancer Atlas)	TCGA-EY-A1GQ-01	Uterine Endometrioid Carcinoma	S252W	OncoKB: Oncogenic, level_4;CIViC: NA;MyCancerGenome: not present;CancerHotspot: yes;3DHotspot: no	MutationAssessor: impact: medium, score: 3.43;SIFT: impact: deleterious, score: 0.04;Polyphen-2: impact: probably_damaging, score: 0.999	Missense_Mutation	SNP	gain	48	.	.	.	10	123279677	123279677	G	C	10:g.123279677G>C	ENST00000358487.5:c.755C>G	0.16		15	78		54	456	44030
Uterine Corpus Endometrial Carcinoma (TCGA, PanCancer Atlas)	TCGA-EY-A1GU-01	Uterine Endometrioid Carcinoma	S252W	OncoKB: Oncogenic, level_4;CIViC: NA;MyCancerGenome: not present;CancerHotspot: yes;3DHotspot: no	MutationAssessor: impact: medium, score: 3.43;SIFT: impact: deleterious, score: 0.04;Polyphen-2: impact: probably_damaging, score: 0.999	Missense_Mutation	SNP	diploid	48	.	.	.	10	123279677	123279677	G	C	10:g.123279677G>C	ENST00000358487.5:c.755C>G	0.45		25	30		33	1179	44030
Uterine Corpus Endometrial Carcinoma (TCGA, PanCancer Atlas)	TCGA-EY-A1GW-01	Uterine Endometrioid Carcinoma	S252W	OncoKB: Oncogenic, level_4;CIViC: NA;MyCancerGenome: not present;CancerHotspot: yes;3DHotspot: no	MutationAssessor: impact: medium, score: 3.43;SIFT: impact: deleterious, score: 0.04;Polyphen-2: impact: probably_damaging, score: 0.999	Missense_Mutation	SNP	shallowdel	48	.	.	.	10	123279677	123279677	G	C	10:g.123279677G>C	ENST00000358487.5:c.755C>G	0.56		27	21		49	55	44030
Uterine Corpus Endometrial Carcinoma (TCGA, PanCancer Atlas)	TCGA-EY-A2OP-01	Uterine Endometrioid Carcinoma	S252W	OncoKB: Oncogenic, level_4;CIViC: NA;MyCancerGenome: not present;CancerHotspot: yes;3DHotspot: no	MutationAssessor: impact: medium, score: 3.43;SIFT: impact: deleterious, score: 0.04;Polyphen-2: impact: probably_damaging, score: 0.999	Missense_Mutation	SNP	gain	48	.	.	.	10	123279677	123279677	G	C	10:g.123279677G>C	ENST00000358487.5:c.755C>G	0.93		62	5		51	448	44030
Uterine Carcinosarcoma (TCGA, PanCancer Atlas)	TCGA-N7-A4Y0-01	Uterine Carcinosarcoma/Uterine Malignant Mixed Mullerian Tumor	S252W	OncoKB: Oncogenic, level_4;CIViC: NA;MyCancerGenome: not present;CancerHotspot: yes;3DHotspot: no	MutationAssessor: impact: medium, score: 3.43;SIFT: impact: deleterious, score: 0.04;Polyphen-2: impact: probably_damaging, score: 0.999	Missense_Mutation	SNP	gain	48	.	.	.	10	123279677	123279677	G	C	10:g.123279677G>C	ENST00000358487.5:c.755C>G	0.31		12	27		40	707	44030
Colorectal Adenocarcinoma (TCGA, PanCancer Atlas)	TCGA-G4-6588-01	Colon Adenocarcinoma	P253L	OncoKB: Likely Oncogenic, level_4;CIViC: NA;MyCancerGenome: not present;CancerHotspot: yes;3DHotspot: no	MutationAssessor: impact: medium, score: 2.985;SIFT: impact: deleterious, score: 0.03;Polyphen-2: impact: benign, score: 0.272	Missense_Mutation	SNP	diploid	11	.	.	.	10	123279674	123279674	G	A	10:g.123279674G>A	ENST00000358487.5:c.758C>T	0.3		24	56		85	1965	44030
Lung Adenocarcinoma (TCGA, PanCancer Atlas)	TCGA-38-4632-01	Lung Adenocarcinoma	P253L	OncoKB: Likely Oncogenic, level_4;CIViC: NA;MyCancerGenome: not present;CancerHotspot: yes;3DHotspot: no	MutationAssessor: impact: medium, score: 2.985;SIFT: impact: deleterious, score: 0.03;Polyphen-2: impact: benign, score: 0.272	Missense_Mutation	SNP	gain	11	.	.	.	10	123279674	123279674	G	A	10:g.123279674G>A	ENST00000358487.5:c.758C>T	0.19		5	22		21	497	44030
Uterine Corpus Endometrial Carcinoma (TCGA, PanCancer Atlas)	TCGA-AX-A063-01	Uterine Endometrioid Carcinoma	C382Y	OncoKB: Likely Oncogenic, level_4;CIViC: NA;MyCancerGenome: not present;CancerHotspot: yes;3DHotspot: no	MutationAssessor: impact: medium, score: 2.74;SIFT: impact: deleterious, score: 0.04;Polyphen-2: impact: possibly_damaging, score: 0.622	Missense_Mutation	SNP	diploid	14	.	.	.	10	123274773	123274773	C	T	10:g.123274773C>T	ENST00000358487.5:c.1145G>A	0.25		30	91		117	999	44092
Colorectal Adenocarcinoma (TCGA, PanCancer Atlas)	TCGA-AA-3663-01	Colon Adenocarcinoma	R203H	OncoKB: Likely Oncogenic, level_4;CIViC: NA;MyCancerGenome: not present;CancerHotspot: yes;3DHotspot: no	MutationAssessor: impact: medium, score: 2;SIFT: impact: deleterious, score: 0.03;Polyphen-2: impact: probably_damaging, score: 0.999	Missense_Mutation	SNP	diploid	5	.	.	.	10	123310820	123310820	C	T	10:g.123310820C>T	ENST00000358487.5:c.608G>A	0.35		32	60		48	1937	43969
Uterine Corpus Endometrial Carcinoma (TCGA, PanCancer Atlas)	TCGA-AJ-A23O-01	Uterine Endometrioid Carcinoma	R203H	OncoKB: Likely Oncogenic, level_4;CIViC: NA;MyCancerGenome: not present;CancerHotspot: yes;3DHotspot: no	MutationAssessor: impact: medium, score: 2;SIFT: impact: deleterious, score: 0.03;Polyphen-2: impact: probably_damaging, score: 0.999	Missense_Mutation	SNP	gain	5	.	.	.	10	123310820	123310820	C	T	10:g.123310820C>T	ENST00000358487.5:c.608G>A	0.25		19	56		65	864	43969
Uterine Corpus Endometrial Carcinoma (TCGA, PanCancer Atlas)	TCGA-B5-A3FC-01	Uterine Endometrioid Carcinoma	R203H	OncoKB: Likely Oncogenic, level_4;CIViC: NA;MyCancerGenome: not present;CancerHotspot: yes;3DHotspot: no	MutationAssessor: impact: medium, score: 2;SIFT: impact: deleterious, score: 0.03;Polyphen-2: impact: probably_damaging, score: 0.999	Missense_Mutation	SNP	diploid	5	.	.	.	10	123310820	123310820	C	T	10:g.123310820C>T	ENST00000358487.5:c.608G>A	0.47		40	45		134	12211	43969
Uterine Corpus Endometrial Carcinoma (TCGA, PanCancer Atlas)	TCGA-BG-A0M7-01	Uterine Endometrioid Carcinoma	D101Y	OncoKB: Likely Oncogenic, level_4;CIViC: NA;MyCancerGenome: not present;CancerHotspot: no;3DHotspot: no	MutationAssessor: impact: high, score: 4.145;SIFT: NA;Polyphen-2: NA	Missense_Mutation	SNP	diploid	3	.	.	.	10	123325027	123325027	C	A	10:g.123325027C>A	ENST00000358487.5:c.301G>T	0.68		133	63		231	63	43908
Bladder Urothelial Carcinoma (TCGA, PanCancer Atlas)	TCGA-DK-AA76-01	Bladder Urothelial Carcinoma	K659N	OncoKB: Likely Oncogenic, level_4;CIViC: NA;MyCancerGenome: not present;CancerHotspot: no;3DHotspot: no	MutationAssessor: impact: low, score: 1;SIFT: impact: deleterious, score: 0;Polyphen-2: impact: possibly_damaging, score: 0.603	Missense_Mutation	SNP	shallowdel	11	.	.	.	10	123247514	123247514	C	G	10:g.123247514C>G	ENST00000358487.5:c.1977G>C	0.29		26	63		119	228	14/18
Lung Squamous Cell Carcinoma (TCGA, PanCancer Atlas)	TCGA-66-2780-01	Lung Squamous Cell Carcinoma	K659N	OncoKB: Likely Oncogenic, level_4;CIViC: NA;MyCancerGenome: not present;CancerHotspot: no;3DHotspot: no	MutationAssessor: impact: low, score: 1;SIFT: impact: deleterious, score: 0;Polyphen-2: impact: possibly_damaging, score: 0.603	Missense_Mutation	SNP	diploid	11	.	.	.	10	123247514	123247514	C	G	10:g.123247514C>G	ENST00000358487.5:c.1977G>C	0.19		66	286		300	124	14/18
Lung Squamous Cell Carcinoma (TCGA, PanCancer Atlas)	TCGA-77-8136-01	Lung Squamous Cell Carcinoma	K659N	OncoKB: Likely Oncogenic, level_4;CIViC: NA;MyCancerGenome: not present;CancerHotspot: no;3DHotspot: no	MutationAssessor: impact: low, score: 1;SIFT: impact: deleterious, score: 0;Polyphen-2: impact: possibly_damaging, score: 0.603	Missense_Mutation	SNP	shallowdel	11	.	.	.	10	123247514	123247514	C	G	10:g.123247514C>G	ENST00000358487.5:c.1977G>C	0.18		32	147		404	392	14/18
Lung Adenocarcinoma (TCGA, PanCancer Atlas)	TCGA-05-4427-01	Lung Adenocarcinoma	R678G	OncoKB: Likely Oncogenic, level_4;CIViC: NA;MyCancerGenome: not present;CancerHotspot: no;3DHotspot: no	MutationAssessor: impact: neutral, score: -0.04;SIFT: impact: deleterious, score: 0.01;Polyphen-2: impact: benign, score: 0.327	Missense_Mutation	SNP	diploid	1	.	.	.	10	123246893	123246893	T	C	10:g.123246893T>C	ENST00000358487.5:c.2032A>G	0.53		29	26		60	949	15/18
Lung Squamous Cell Carcinoma (TCGA, PanCancer Atlas)	TCGA-34-2609-01	Lung Squamous Cell Carcinoma	T268dup	OncoKB: Likely Oncogenic, level_4;CIViC: NA;MyCancerGenome: not present;CancerHotspot: no;3DHotspot: no	MutationAssessor: NA;SIFT: NA;Polyphen-2: NA	In_Frame_Ins	INS	gain		.	.	.	10	123279628	123279629	-	GTG	10:g.123279628_123279629insGTG	ENST00000358487.5:c.801_803dup	0.23		13	44		39	222	44030
Bladder Urothelial Carcinoma (TCGA, PanCancer Atlas)	TCGA-FD-A5BZ-01	Bladder Urothelial Carcinoma	M537I	OncoKB: Likely Oncogenic, level_4;CIViC: NA;MyCancerGenome: not present;CancerHotspot: no;3DHotspot: no	MutationAssessor: impact: neutral, score: -0.785;SIFT: impact: deleterious, score: 0;Polyphen-2: impact: probably_damaging, score: 0.978	Missense_Mutation	SNP	gain	1	.	.	.	10	123258070	123258070	C	T	10:g.123258070C>T	ENST00000358487.5:c.1611G>A	0.22		14	49		79	109	44183
Lung Squamous Cell Carcinoma (TCGA, PanCancer Atlas)	TCGA-52-7622-01	Lung Squamous Cell Carcinoma	M537I	OncoKB: Likely Oncogenic, level_4;CIViC: NA;MyCancerGenome: not present;CancerHotspot: no;3DHotspot: no	MutationAssessor: impact: neutral, score: -0.785;SIFT: impact: deleterious, score: 0;Polyphen-2: impact: probably_damaging, score: 0.978	Missense_Mutation	SNP	shallowdel	1	.	.	.	10	123258070	123258070	C	T	10:g.123258070C>T	ENST00000358487.5:c.1611G>A	0.27		18	48		108	239	44183
Lung Squamous Cell Carcinoma (TCGA, PanCancer Atlas)	TCGA-56-A4BW-01	Lung Squamous Cell Carcinoma	M537I	OncoKB: Likely Oncogenic, level_4;CIViC: NA;MyCancerGenome: not present;CancerHotspot: no;3DHotspot: no	MutationAssessor: impact: neutral, score: -0.785;SIFT: impact: deleterious, score: 0;Polyphen-2: impact: probably_damaging, score: 0.978	Missense_Mutation	SNP	diploid	1	.	.	.	10	123258070	123258070	C	T	10:g.123258070C>T	ENST00000358487.5:c.1611G>A	0.22		16	58		80	209	44183
Lung Adenocarcinoma (TCGA, PanCancer Atlas)	TCGA-L9-A444-01	Lung Adenocarcinoma	M391I	OncoKB: Likely Oncogenic, level_4;CIViC: NA;MyCancerGenome: not present;CancerHotspot: no;3DHotspot: no	MutationAssessor: impact: medium, score: 2.18;SIFT: impact: tolerated, score: 0.34;Polyphen-2: impact: benign, score: 0.281	Missense_Mutation	SNP	diploid	2	.	.	.	10	123274745	123274745	C	A	10:g.123274745C>A	ENST00000358487.5:c.1173G>T	0.41		33	48		115	493	44092
Colorectal Adenocarcinoma (TCGA, PanCancer Atlas)	TCGA-F5-6814-01	Rectal Adenocarcinoma	E731K	OncoKB: Likely Oncogenic, level_4;CIViC: NA;MyCancerGenome: not present;CancerHotspot: no;3DHotspot: no	MutationAssessor: impact: low, score: 1.445;SIFT: impact: deleterious, score: 0;Polyphen-2: impact: benign, score: 0.096	Missense_Mutation	SNP	diploid		.	.	.	10	123244913	123244913	C	T	10:g.123244913C>T	ENST00000358487.5:c.2191G>A	0.47		19	21		68	9454	16/18
Glioblastoma Multiforme (TCGA, PanCancer Atlas)	TCGA-19-5956-01	Glioblastoma Multiforme	E731K	OncoKB: Likely Oncogenic, level_4;CIViC: NA;MyCancerGenome: not present;CancerHotspot: no;3DHotspot: no	MutationAssessor: impact: low, score: 1.445;SIFT: impact: deleterious, score: 0;Polyphen-2: impact: benign, score: 0.096	Missense_Mutation	SNP	shallowdel		.	.	.	10	123244913	123244913	C	T	10:g.123244913C>T	ENST00000358487.5:c.2191G>A	0.42		62	86		330	6908	16/18
Skin Cutaneous Melanoma (TCGA, PanCancer Atlas)	TCGA-EE-A29S-06	Cutaneous Melanoma	R251Q	OncoKB: Likely Oncogenic, level_4;CIViC: NA;MyCancerGenome: not present;CancerHotspot: no;3DHotspot: no	MutationAssessor: impact: medium, score: 2.81;SIFT: impact: deleterious, score: 0;Polyphen-2: impact: possibly_damaging, score: 0.772	Missense_Mutation	SNP	diploid	4	.	.	.	10	123279680	123279680	C	T	10:g.123279680C>T	ENST00000358487.5:c.752G>A	0.39		12	19		12	1005	44030
Skin Cutaneous Melanoma (TCGA, PanCancer Atlas)	TCGA-D3-A3C8-06	Cutaneous Melanoma	L617F	OncoKB: Likely Oncogenic, level_4;CIViC: NA;MyCancerGenome: not present;CancerHotspot: no;3DHotspot: no	MutationAssessor: impact: high, score: 4.065;SIFT: impact: deleterious, score: 0;Polyphen-2: impact: probably_damaging, score: 0.999	Missense_Mutation	SNP	diploid	1	.	.	.	10	123256058	123256058	C	A	10:g.123256058C>A	ENST00000358487.5:c.1851G>T	0.09	0.0023	17	170	1	433	1569	13/18
Skin Cutaneous Melanoma (TCGA, PanCancer Atlas)	TCGA-ER-A19B-06	Cutaneous Melanoma	R678I	OncoKB: Likely Oncogenic, level_4;CIViC: NA;MyCancerGenome: not present;CancerHotspot: no;3DHotspot: no	MutationAssessor: impact: low, score: 1.38;SIFT: impact: deleterious, score: 0;Polyphen-2: impact: benign, score: 0.114	Missense_Mutation	SNP	deepdel	1	.	.	.	10	123246892	123246892	C	A	10:g.123246892C>A	ENST00000358487.5:c.2033G>T	0.13		3	21		44	1521	15/18
Uterine Corpus Endometrial Carcinoma (TCGA, PanCancer Atlas)	TCGA-EY-A1GH-01	Uterine Endometrioid Carcinoma	S267_T268insIS	OncoKB: Likely Oncogenic, level_4;CIViC: NA;MyCancerGenome: not present;CancerHotspot: no;3DHotspot: no	MutationAssessor: NA;SIFT: NA;Polyphen-2: NA	In_Frame_Ins	INS	gain		.	.	.	10	123279629	123279630	-	TGGAGA	10:g.123279629_123279630insTGGAGA	ENST00000358487.5:c.802_803insTCTCCA	0.24		31	96		73	56	44030
Uterine Corpus Endometrial Carcinoma (TCGA, PanCancer Atlas)	TCGA-A5-A2K5-01	Uterine Endometrioid Carcinoma	N549D	OncoKB: Inconclusive, level NA;CIViC: NA;MyCancerGenome: not present;CancerHotspot: yes;3DHotspot: no	MutationAssessor: impact: low, score: 1.11;SIFT: impact: deleterious, score: 0.01;Polyphen-2: impact: probably_damaging, score: 0.998	Missense_Mutation	SNP	diploid	33	.	.	.	10	123258036	123258036	T	C	10:g.123258036T>C	ENST00000358487.5:c.1645A>G	0.4		30	45		73	8509	44183
Uterine Corpus Endometrial Carcinoma (TCGA, PanCancer Atlas)	TCGA-DF-A2KU-01	Uterine Endometrioid Carcinoma	N549D	OncoKB: Inconclusive, level NA;CIViC: NA;MyCancerGenome: not present;CancerHotspot: yes;3DHotspot: no	MutationAssessor: impact: low, score: 1.11;SIFT: impact: deleterious, score: 0.01;Polyphen-2: impact: probably_damaging, score: 0.998	Missense_Mutation	SNP	diploid	33	.	.	.	10	123258036	123258036	T	C	10:g.123258036T>C	ENST00000358487.5:c.1645A>G	0.35		30	55		55	10052	44183
Colorectal Adenocarcinoma (TCGA, PanCancer Atlas)	TCGA-AG-A002-01	Rectal Adenocarcinoma	R210Q	OncoKB: Unknown, level NA;CIViC: NA;MyCancerGenome: not present;CancerHotspot: no;3DHotspot: no	MutationAssessor: impact: low, score: 1.31;SIFT: impact: deleterious, score: 0;Polyphen-2: impact: probably_damaging, score: 0.997	Missense_Mutation	SNP	diploid	2	.	.	.	10	123298225	123298225	C	T	10:g.123298225C>T	ENST00000358487.5:c.629G>A	0.37		37	64		113	11431	44000
Skin Cutaneous Melanoma (TCGA, PanCancer Atlas)	TCGA-FR-A3YO-06	Cutaneous Melanoma	R210Q	OncoKB: Unknown, level NA;CIViC: NA;MyCancerGenome: not present;CancerHotspot: no;3DHotspot: no	MutationAssessor: impact: low, score: 1.31;SIFT: impact: deleterious, score: 0;Polyphen-2: impact: probably_damaging, score: 0.997	Missense_Mutation	SNP	shallowdel	2	.	.	.	10	123298225	123298225	C	T	10:g.123298225C>T	ENST00000358487.5:c.629G>A	0.37		36	61		126	699	44000
Skin Cutaneous Melanoma (TCGA, PanCancer Atlas)	TCGA-Z2-A8RT-06	Cutaneous Melanoma	R210Q	OncoKB: Unknown, level NA;CIViC: NA;MyCancerGenome: not present;CancerHotspot: no;3DHotspot: no	MutationAssessor: impact: low, score: 1.31;SIFT: impact: deleterious, score: 0;Polyphen-2: impact: probably_damaging, score: 0.997	Missense_Mutation	SNP	diploid	2	.	.	.	10	123298225	123298225	C	T	10:g.123298225C>T	ENST00000358487.5:c.629G>A	0.34		42	81		96	2422	44000
Breast Invasive Carcinoma (TCGA, PanCancer Atlas)	TCGA-A8-A09X-01	Breast Invasive Lobular Carcinoma	S587C	OncoKB: Unknown, level NA;CIViC: NA;MyCancerGenome: not present;CancerHotspot: no;3DHotspot: no	MutationAssessor: impact: low, score: 1.795;SIFT: impact: tolerated, score: 0.28;Polyphen-2: impact: possibly_damaging, score: 0.888	Missense_Mutation	SNP	diploid	1	.	.	.	10	123256149	123256149	G	C	10:g.123256149G>C	ENST00000358487.5:c.1760C>G	0.27		102	282		336	47	13/18
Glioblastoma Multiforme (TCGA, PanCancer Atlas)	TCGA-02-0033-01	Glioblastoma Multiforme	Q212K	OncoKB: Unknown, level NA;CIViC: NA;MyCancerGenome: not present;CancerHotspot: no;3DHotspot: no	MutationAssessor: impact: neutral, score: -0.4;SIFT: impact: tolerated, score: 0.2;Polyphen-2: impact: probably_damaging, score: 0.989	Missense_Mutation	SNP	shallowdel	2	.	.	.	10	123298220	123298220	G	T	10:g.123298220G>T	ENST00000358487.5:c.634C>A	0.34		46	88		190	28	44000
Skin Cutaneous Melanoma (TCGA, PanCancer Atlas)	TCGA-BF-A1PU-01	Cutaneous Melanoma	Q212K	OncoKB: Unknown, level NA;CIViC: NA;MyCancerGenome: not present;CancerHotspot: no;3DHotspot: no	MutationAssessor: impact: neutral, score: -0.4;SIFT: impact: tolerated, score: 0.2;Polyphen-2: impact: probably_damaging, score: 0.989	Missense_Mutation	SNP		2	.	.	.	10	123298220	123298220	G	T	10:g.123298220G>T	ENST00000358487.5:c.634C>A	0.11		4	34		70	1436	44000
Brain Lower Grade Glioma (TCGA, PanCancer Atlas)	TCGA-HT-7692-01	Oligoastrocytoma	P581Q	OncoKB: Unknown, level NA;CIViC: NA;MyCancerGenome: not present;CancerHotspot: no;3DHotspot: no	MutationAssessor: impact: neutral, score: 0.405;SIFT: impact: deleterious, score: 0;Polyphen-2: impact: probably_damaging, score: 0.999	Missense_Mutation	SNP	diploid	1	.	.	.	10	123256167	123256167	G	T	10:g.123256167G>T	ENST00000358487.5:c.1742C>A	0.44		59	76		188	21	13/18
Skin Cutaneous Melanoma (TCGA, PanCancer Atlas)	TCGA-ER-A19K-01	Cutaneous Melanoma	E596K	OncoKB: Unknown, level NA;CIViC: NA;MyCancerGenome: not present;CancerHotspot: no;3DHotspot: no	MutationAssessor: impact: neutral, score: 0.755;SIFT: impact: tolerated, score: 0.2;Polyphen-2: impact: probably_damaging, score: 0.995	Missense_Mutation	SNP		2	.	.	.	10	123256123	123256123	C	T	10:g.123256123C>T	ENST00000358487.5:c.1786G>A	0.2		38	148		351	389	13/18
Skin Cutaneous Melanoma (TCGA, PanCancer Atlas)	TCGA-FW-A3R5-06	Cutaneous Melanoma	E596K	OncoKB: Unknown, level NA;CIViC: NA;MyCancerGenome: not present;CancerHotspot: no;3DHotspot: no	MutationAssessor: impact: neutral, score: 0.755;SIFT: impact: tolerated, score: 0.2;Polyphen-2: impact: probably_damaging, score: 0.995	Missense_Mutation	SNP	diploid	2	.	.	.	10	123256123	123256123	C	T	10:g.123256123C>T	ENST00000358487.5:c.1786G>A	0.29		93	233		339	15825	13/18
Uterine Corpus Endometrial Carcinoma (TCGA, PanCancer Atlas)	TCGA-B5-A3FC-01	Uterine Endometrioid Carcinoma	R251*	OncoKB: Unknown, level NA;CIViC: NA;MyCancerGenome: not present;CancerHotspot: no;3DHotspot: no	MutationAssessor: NA;SIFT: NA;Polyphen-2: NA	Nonsense_Mutation	SNP	diploid	2	.	.	.	10	123279681	123279681	G	A	10:g.123279681G>A	ENST00000358487.5:c.751C>T	0.3		13	30		92	12211	44030
Uterine Corpus Endometrial Carcinoma (TCGA, PanCancer Atlas)	TCGA-B5-A0JR-01	Uterine Endometrioid Carcinoma	K659E	OncoKB: Inconclusive, level NA;CIViC: NA;MyCancerGenome: not present;CancerHotspot: no;3DHotspot: no	MutationAssessor: impact: low, score: 0.825;SIFT: impact: deleterious, score: 0;Polyphen-2: impact: benign, score: 0.267	Missense_Mutation	SNP	diploid	11	.	.	.	10	123247516	123247516	T	C	10:g.123247516T>C	ENST00000358487.5:c.1975A>G	0.37		96	161		215	568	14/18
Stomach Adenocarcinoma (TCGA, PanCancer Atlas)	TCGA-BR-8680-01	Tubular Stomach Adenocarcinoma	R399Q	OncoKB: Unknown, level NA;CIViC: NA;MyCancerGenome: not present;CancerHotspot: no;3DHotspot: no	MutationAssessor: impact: medium, score: 2.585;SIFT: impact: deleterious, score: 0;Polyphen-2: impact: benign, score: 0.063	Missense_Mutation	SNP	diploid	1	.	.	.	10	123274722	123274722	C	T	10:g.123274722C>T	ENST00000358487.5:c.1196G>A	0.3		37	87		124	5414	44092
Prostate Adenocarcinoma (TCGA, PanCancer Atlas)	TCGA-HC-7752-01	Prostate Adenocarcinoma	P813T	OncoKB: Unknown, level NA;CIViC: NA;MyCancerGenome: not present;CancerHotspot: no;3DHotspot: no	MutationAssessor: impact: low, score: 1.545;SIFT: NA;Polyphen-2: NA	Missense_Mutation	SNP	diploid	1	.	.	.	10	123239400	123239400	G	T	10:g.123239400G>T	ENST00000358487.5:c.2437C>A	0.1		9	85		84	36	18/18
Uterine Corpus Endometrial Carcinoma (TCGA, PanCancer Atlas)	TCGA-AP-A1DV-01	Uterine Endometrioid Carcinoma	T454M	OncoKB: Unknown, level NA;CIViC: NA;MyCancerGenome: not present;CancerHotspot: no;3DHotspot: no	MutationAssessor: impact: neutral, score: 0.55;SIFT: impact: deleterious, score: 0.01;Polyphen-2: impact: possibly_damaging, score: 0.66	Missense_Mutation	SNP	diploid		.	.	.	10	123263382	123263382	G	A	10:g.123263382G>A	ENST00000358487.5:c.1361C>T	0.49		24	25		42	12063	44122
Head and Neck Squamous Cell Carcinoma (TCGA, PanCancer Atlas)	TCGA-CV-5977-01	Head and Neck Squamous Cell Carcinoma	V392A	OncoKB: Unknown, level NA;CIViC: NA;MyCancerGenome: not present;CancerHotspot: no;3DHotspot: no	MutationAssessor: impact: medium, score: 2.095;SIFT: impact: tolerated, score: 0.12;Polyphen-2: impact: possibly_damaging, score: 0.686	Missense_Mutation	SNP	diploid	2	.	.	.	10	123274743	123274743	A	G	10:g.123274743A>G	ENST00000358487.5:c.1175T>C	0.44		31	39		93	68	44092
Stomach Adenocarcinoma (TCGA, PanCancer Atlas)	TCGA-BR-4292-01	Stomach Adenocarcinoma	A97V	OncoKB: Unknown, level NA;CIViC: NA;MyCancerGenome: not present;CancerHotspot: no;3DHotspot: no	MutationAssessor: impact: low, score: 0.91;SIFT: NA;Polyphen-2: NA	Missense_Mutation	SNP	diploid	2	.	.	.	10	123325038	123325038	G	A	10:g.123325038G>A	ENST00000358487.5:c.290C>T	0.23		22	72		78	1300	43908
Stomach Adenocarcinoma (TCGA, PanCancer Atlas)	TCGA-BR-6452-01	Stomach Adenocarcinoma	D655G	OncoKB: Unknown, level NA;CIViC: NA;MyCancerGenome: not present;CancerHotspot: no;3DHotspot: no	MutationAssessor: impact: low, score: 0.83;SIFT: impact: deleterious, score: 0;Polyphen-2: impact: probably_damaging, score: 0.998	Missense_Mutation	SNP	diploid	1	.	.	.	10	123247527	123247527	T	C	10:g.123247527T>C	ENST00000358487.5:c.1964A>G	0.1		17	151		197	5048	14/18
Stomach Adenocarcinoma (TCGA, PanCancer Atlas)	TCGA-BR-6566-01	Stomach Adenocarcinoma	G570R	OncoKB: Unknown, level NA;CIViC: NA;MyCancerGenome: not present;CancerHotspot: no;3DHotspot: no	MutationAssessor: impact: medium, score: 2.87;SIFT: impact: deleterious, score: 0;Polyphen-2: impact: probably_damaging, score: 1	Missense_Mutation	SNP	diploid	1	.	.	.	10	123256201	123256201	C	G	10:g.123256201C>G	ENST00000358487.5:c.1708G>C	0.14		22	139		178	852	13/18
Stomach Adenocarcinoma (TCGA, PanCancer Atlas)	TCGA-CD-A4MI-01	Stomach Adenocarcinoma	E90A	OncoKB: Unknown, level NA;CIViC: NA;MyCancerGenome: not present;CancerHotspot: no;3DHotspot: no	MutationAssessor: impact: low, score: 1.01;SIFT: NA;Polyphen-2: NA	Missense_Mutation	SNP	diploid	1	.	.	.	10	123325059	123325059	T	G	10:g.123325059T>G	ENST00000358487.5:c.269A>C	0.1		16	144		147	918	43908
Stomach Adenocarcinoma (TCGA, PanCancer Atlas)	TCGA-CG-4474-01	Diffuse Type Stomach Adenocarcinoma	T370K	OncoKB: Unknown, level NA;CIViC: NA;MyCancerGenome: not present;CancerHotspot: no;3DHotspot: no	MutationAssessor: impact: low, score: 1.2;SIFT: impact: tolerated, score: 0.72;Polyphen-2: impact: benign, score: 0.087	Missense_Mutation	SNP	diploid	4	.	.	.	10	123274809	123274809	G	T	10:g.123274809G>T	ENST00000358487.5:c.1109C>A	0.19		26	113		189	82	44092
Stomach Adenocarcinoma (TCGA, PanCancer Atlas)	TCGA-FP-A4BE-01	Stomach Adenocarcinoma	R61H	OncoKB: Unknown, level NA;CIViC: NA;MyCancerGenome: not present;CancerHotspot: no;3DHotspot: no	MutationAssessor: impact: low, score: 1.28;SIFT: NA;Polyphen-2: NA	Missense_Mutation	SNP		1	.	.	.	10	123325146	123325146	C	T	10:g.123325146C>T	ENST00000358487.5:c.182G>A	0.22		27	95		153	1336	43908
Stomach Adenocarcinoma (TCGA, PanCancer Atlas)	TCGA-HU-A4GH-01	Tubular Stomach Adenocarcinoma	K668T	OncoKB: Unknown, level NA;CIViC: NA;MyCancerGenome: not present;CancerHotspot: no;3DHotspot: no	MutationAssessor: impact: low, score: 1.41;SIFT: impact: deleterious, score: 0;Polyphen-2: impact: possibly_damaging, score: 0.852	Missense_Mutation	SNP	shallowdel	1	.	.	.	10	123246922	123246922	T	G	10:g.123246922T>G	ENST00000358487.5:c.2003A>C	0.19		4	17		67	721	15/18
Colorectal Adenocarcinoma (TCGA, PanCancer Atlas)	TCGA-AG-A002-01	Rectal Adenocarcinoma	R664W	OncoKB: Unknown, level NA;CIViC: NA;MyCancerGenome: not present;CancerHotspot: no;3DHotspot: no	MutationAssessor: impact: medium, score: 2.24;SIFT: impact: deleterious, score: 0.01;Polyphen-2: impact: possibly_damaging, score: 0.882	Missense_Mutation	SNP	diploid	2	.	.	.	10	123246935	123246935	G	A	10:g.123246935G>A	ENST00000358487.5:c.1990C>T	0.45		59	73		95	11431	15/18
Uterine Corpus Endometrial Carcinoma (TCGA, PanCancer Atlas)	TCGA-AX-A3FS-01	Uterine Endometrioid Carcinoma	R664W	OncoKB: Unknown, level NA;CIViC: NA;MyCancerGenome: not present;CancerHotspot: no;3DHotspot: no	MutationAssessor: impact: medium, score: 2.24;SIFT: impact: deleterious, score: 0.01;Polyphen-2: impact: possibly_damaging, score: 0.882	Missense_Mutation	SNP	diploid	2	.	.	.	10	123246935	123246935	G	A	10:g.123246935G>A	ENST00000358487.5:c.1990C>T	0.35		18	34		32	757	15/18
Uterine Corpus Endometrial Carcinoma (TCGA, PanCancer Atlas)	TCGA-D1-A15X-01	Uterine Serous Carcinoma/Uterine Papillary Serous Carcinoma	R664W	OncoKB: Unknown, level NA;CIViC: NA;MyCancerGenome: not present;CancerHotspot: no;3DHotspot: no	MutationAssessor: impact: medium, score: 2.24;SIFT: impact: deleterious, score: 0.01;Polyphen-2: impact: possibly_damaging, score: 0.882	Missense_Mutation	SNP	diploid	2	.	.	.	10	123246935	123246935	G	A	10:g.123246935G>A	ENST00000358487.5:c.1990C>T	0.38		47	76		156	1510	15/18
Head and Neck Squamous Cell Carcinoma (TCGA, PanCancer Atlas)	TCGA-CV-6954-01	Head and Neck Squamous Cell Carcinoma	T174N	OncoKB: Unknown, level NA;CIViC: NA;MyCancerGenome: not present;CancerHotspot: no;3DHotspot: no	MutationAssessor: impact: low, score: 1.61;SIFT: impact: deleterious, score: 0.02;Polyphen-2: impact: probably_damaging, score: 0.999	Missense_Mutation	SNP	diploid		.	.	.	10	123310907	123310907	G	T	10:g.123310907G>T	ENST00000358487.5:c.521C>A	0.16		16	85		87	124	43969
Lung Adenocarcinoma (TCGA, PanCancer Atlas)	TCGA-17-Z026-01	Lung Adenocarcinoma	E116K	OncoKB: Unknown, level NA;CIViC: NA;MyCancerGenome: not present;CancerHotspot: no;3DHotspot: no	MutationAssessor: impact: low, score: 1.575;SIFT: NA;Polyphen-2: NA	Missense_Mutation	SNP			.	.	.	10	123324982	123324982	C	T	10:g.123324982C>T	ENST00000358487.5:c.346G>A	0.08		6	73		91	873	43908
Lung Adenocarcinoma (TCGA, PanCancer Atlas)	TCGA-55-7907-01	Lung Adenocarcinoma	D479N	OncoKB: Unknown, level NA;CIViC: NA;MyCancerGenome: not present;CancerHotspot: no;3DHotspot: no	MutationAssessor: impact: medium, score: 2.21;SIFT: impact: tolerated, score: 0.08;Polyphen-2: impact: benign, score: 0.427	Missense_Mutation	SNP	gain	1	.	.	.	10	123263308	123263308	C	T	10:g.123263308C>T	ENST00000358487.5:c.1435G>A	0.25		10	30		63	1067	44122
Lung Adenocarcinoma (TCGA, PanCancer Atlas)	TCGA-64-5781-01	Lung Adenocarcinoma	K420I	OncoKB: Unknown, level NA;CIViC: NA;MyCancerGenome: not present;CancerHotspot: no;3DHotspot: no	MutationAssessor: impact: medium, score: 3.12;SIFT: impact: deleterious, score: 0;Polyphen-2: impact: probably_damaging, score: 0.999	Missense_Mutation	SNP	diploid	1	.	.	.	10	123274659	123274659	T	A	10:g.123274659T>A	ENST00000358487.5:c.1259A>T	0.17		17	81		87	1023	44092
Lung Adenocarcinoma (TCGA, PanCancer Atlas)	TCGA-73-4676-01	Lung Adenocarcinoma	N150del	OncoKB: Unknown, level NA;CIViC: NA;MyCancerGenome: not present;CancerHotspot: no;3DHotspot: no	MutationAssessor: NA;SIFT: NA;Polyphen-2: NA	In_Frame_Del	DEL	diploid		.	.	.	10	123324018	123324020	TTG	-	10:g.123324018_123324020del	ENST00000358487.5:c.450_452del	0.23		24	79		116	85	43939
Uterine Corpus Endometrial Carcinoma (TCGA, PanCancer Atlas)	TCGA-AP-A056-01	Uterine Endometrioid Carcinoma	E636*	OncoKB: Unknown, level NA;CIViC: NA;MyCancerGenome: not present;CancerHotspot: no;3DHotspot: no	MutationAssessor: NA;SIFT: NA;Polyphen-2: NA	Nonsense_Mutation	SNP	diploid	1	.	.	.	10	123247585	123247585	C	A	10:g.123247585C>A	ENST00000358487.5:c.1906G>T	0.3		106	243		421	8230	14/18
Uterine Corpus Endometrial Carcinoma (TCGA, PanCancer Atlas)	TCGA-AP-A0LM-01	Uterine Endometrioid Carcinoma	R330W	OncoKB: Unknown, level NA;CIViC: NA;MyCancerGenome: not present;CancerHotspot: no;3DHotspot: no	MutationAssessor: impact: medium, score: 1.99;SIFT: impact: deleterious, score: 0.03;Polyphen-2: impact: benign, score: 0	Missense_Mutation	SNP	diploid	2	.	.	.	10	123276929	123276929	G	A	10:g.123276929G>A	ENST00000358487.5:c.988C>T	0.18		19	88		257	13187	44061
Uterine Corpus Endometrial Carcinoma (TCGA, PanCancer Atlas)	TCGA-AX-A0J1-01	Uterine Endometrioid Carcinoma	L560F	OncoKB: Unknown, level NA;CIViC: NA;MyCancerGenome: not present;CancerHotspot: no;3DHotspot: no	MutationAssessor: impact: low, score: 0.85;SIFT: impact: deleterious, score: 0;Polyphen-2: impact: probably_damaging, score: 0.999	Missense_Mutation	SNP	diploid	2	.	.	.	10	123256231	123256231	G	A	10:g.123256231G>A	ENST00000358487.5:c.1678C>T	0.28		63	159		180	5126	13/18
Uterine Corpus Endometrial Carcinoma (TCGA, PanCancer Atlas)	TCGA-A5-A0G2-01	Uterine Serous Carcinoma/Uterine Papillary Serous Carcinoma	R165W	OncoKB: Unknown, level NA;CIViC: NA;MyCancerGenome: not present;CancerHotspot: no;3DHotspot: no	MutationAssessor: impact: medium, score: 2.735;SIFT: impact: deleterious, score: 0;Polyphen-2: impact: probably_damaging, score: 0.946	Missense_Mutation	SNP	diploid	1	.	.	.	10	123310935	123310935	G	A	10:g.123310935G>A	ENST00000358487.5:c.493C>T	0.24	0.0068	27	87	1	146	25712	43969
Uterine Corpus Endometrial Carcinoma (TCGA, PanCancer Atlas)	TCGA-B5-A11E-01	Uterine Endometrioid Carcinoma	R165W	OncoKB: Unknown, level NA;CIViC: NA;MyCancerGenome: not present;CancerHotspot: no;3DHotspot: no	MutationAssessor: impact: medium, score: 2.735;SIFT: impact: deleterious, score: 0;Polyphen-2: impact: probably_damaging, score: 0.946	Missense_Mutation	SNP	diploid	1	.	.	.	10	123310935	123310935	G	A	10:g.123310935G>A	ENST00000358487.5:c.493C>T	0.45		39	48		113	9039	43969
Uterine Corpus Endometrial Carcinoma (TCGA, PanCancer Atlas)	TCGA-BS-A0UV-01	Uterine Endometrioid Carcinoma	Y769*	OncoKB: Unknown, level NA;CIViC: NA;MyCancerGenome: not present;CancerHotspot: no;3DHotspot: no	MutationAssessor: NA;SIFT: NA;Polyphen-2: NA	Nonsense_Mutation	SNP	gain	1	.	.	.	10	123239530	123239530	G	T	10:g.123239530G>T	ENST00000358487.5:c.2307C>A	0.42		86	121		343	8968	18/18
Uterine Corpus Endometrial Carcinoma (TCGA, PanCancer Atlas)	TCGA-EO-A3AV-01	Uterine Endometrioid Carcinoma	Y769*	OncoKB: Unknown, level NA;CIViC: NA;MyCancerGenome: not present;CancerHotspot: no;3DHotspot: no	MutationAssessor: NA;SIFT: NA;Polyphen-2: NA	Nonsense_Mutation	SNP	diploid	1	.	.	.	10	123239530	123239530	G	T	10:g.123239530G>T	ENST00000358487.5:c.2307C>A	0.14		5	30		45	4093	18/18
Uterine Corpus Endometrial Carcinoma (TCGA, PanCancer Atlas)	TCGA-BS-A0UV-01	Uterine Endometrioid Carcinoma	T764Nfs*4	OncoKB: Unknown, level NA;CIViC: NA;MyCancerGenome: not present;CancerHotspot: no;3DHotspot: no	MutationAssessor: NA;SIFT: NA;Polyphen-2: NA	Frame_Shift_Ins	INS	gain	1	.	.	.	10	123243222	123243223	-	T	10:g.123243222_123243223insT	ENST00000358487.5:c.2290dup	0.23		61	208		346	8968	17/18
Uterine Corpus Endometrial Carcinoma (TCGA, PanCancer Atlas)	TCGA-D1-A16F-01	Uterine Endometrioid Carcinoma	T108S	OncoKB: Unknown, level NA;CIViC: NA;MyCancerGenome: not present;CancerHotspot: no;3DHotspot: no	MutationAssessor: impact: neutral, score: 0.8;SIFT: NA;Polyphen-2: NA	Missense_Mutation	SNP		1	.	.	.	10	123325005	123325005	G	C	10:g.123325005G>C	ENST00000358487.5:c.323C>G	0.14		33	195		232	491	43908
Uterine Corpus Endometrial Carcinoma (TCGA, PanCancer Atlas)	TCGA-D1-A16I-01	Uterine Serous Carcinoma/Uterine Papillary Serous Carcinoma	P813Hfs*6	OncoKB: Unknown, level NA;CIViC: NA;MyCancerGenome: not present;CancerHotspot: no;3DHotspot: no	MutationAssessor: NA;SIFT: NA;Polyphen-2: NA	Frame_Shift_Del	DEL	shallowdel	1	.	.	.	10	123239395	123239399	GTGTG	-	10:g.123239395_123239399del	ENST00000358487.5:c.2438_2442del	0.33		97	194		222	37	18/18
Uterine Corpus Endometrial Carcinoma (TCGA, PanCancer Atlas)	TCGA-FI-A2EW-01	Uterine Serous Carcinoma/Uterine Papillary Serous Carcinoma	D521Mfs*17	OncoKB: Unknown, level NA;CIViC: NA;MyCancerGenome: not present;CancerHotspot: no;3DHotspot: no	MutationAssessor: NA;SIFT: NA;Polyphen-2: NA	Frame_Shift_Del	DEL	gain	1	.	.	.	10	123260344	123260344	C	-	10:g.123260344del	ENST00000358487.5:c.1557del	0.38		24	39		34	98	44153
Bladder Urothelial Carcinoma (TCGA, PanCancer Atlas)	TCGA-DK-A1AC-01	Bladder Urothelial Carcinoma	S780L	OncoKB: Unknown, level NA;CIViC: NA;MyCancerGenome: not present;CancerHotspot: no;3DHotspot: no	MutationAssessor: impact: medium, score: 2.47;SIFT: NA;Polyphen-2: NA	Missense_Mutation	SNP	diploid		.	.	.	10	123239498	123239498	G	A	10:g.123239498G>A	ENST00000358487.5:c.2339C>T	0.28		35	92		91	1294	18/18
Bladder Urothelial Carcinoma (TCGA, PanCancer Atlas)	TCGA-DK-A1AC-01	Bladder Urothelial Carcinoma	V86M	OncoKB: Unknown, level NA;CIViC: NA;MyCancerGenome: not present;CancerHotspot: no;3DHotspot: no	MutationAssessor: impact: low, score: 1.61;SIFT: NA;Polyphen-2: NA	Missense_Mutation	SNP	diploid		.	.	.	10	123325072	123325072	C	T	10:g.123325072C>T	ENST00000358487.5:c.256G>A	0.24		27	84		86	1294	43908
Bladder Urothelial Carcinoma (TCGA, PanCancer Atlas)	TCGA-DK-A2HX-01	Bladder Urothelial Carcinoma	R22Q	OncoKB: Unknown, level NA;CIViC: NA;MyCancerGenome: not present;CancerHotspot: no;3DHotspot: no	MutationAssessor: impact: neutral, score: 0.55;SIFT: impact: deleterious_low_confidence, score: 0.01;Polyphen-2: impact: probably_damaging, score: 0.991	Missense_Mutation	SNP	shallowdel	1	.	.	.	10	123353267	123353267	C	T	10:g.123353267C>T	ENST00000358487.5:c.65G>A	0.31		22	50		90	99	43879
Uterine Corpus Endometrial Carcinoma (TCGA, PanCancer Atlas)	TCGA-EO-A22R-01	Uterine Endometrioid Carcinoma	R22Q	OncoKB: Unknown, level NA;CIViC: NA;MyCancerGenome: not present;CancerHotspot: no;3DHotspot: no	MutationAssessor: impact: neutral, score: 0.55;SIFT: impact: deleterious_low_confidence, score: 0.01;Polyphen-2: impact: probably_damaging, score: 0.991	Missense_Mutation	SNP	diploid	1	.	.	.	10	123353267	123353267	C	T	10:g.123353267C>T	ENST00000358487.5:c.65G>A	0.46		32	38		53	12771	43879
Bladder Urothelial Carcinoma (TCGA, PanCancer Atlas)	TCGA-FD-A3B5-01	Bladder Urothelial Carcinoma	P413L	OncoKB: Unknown, level NA;CIViC: NA;MyCancerGenome: not present;CancerHotspot: no;3DHotspot: no	MutationAssessor: impact: low, score: 1.4;SIFT: impact: tolerated, score: 0.26;Polyphen-2: impact: probably_damaging, score: 1	Missense_Mutation	SNP	shallowdel	2	.	.	.	10	123274680	123274680	G	A	10:g.123274680G>A	ENST00000358487.5:c.1238C>T	0.21		22	85		144	143	44092
Kidney Renal Clear Cell Carcinoma (TCGA, PanCancer Atlas)	TCGA-CJ-6031-01	Renal Clear Cell Carcinoma	Y237H	OncoKB: Unknown, level NA;CIViC: NA;MyCancerGenome: not present;CancerHotspot: no;3DHotspot: no	MutationAssessor: impact: neutral, score: 0.74;SIFT: impact: tolerated, score: 0.37;Polyphen-2: impact: benign, score: 0.003	Missense_Mutation	SNP	diploid	1	.	.	.	10	123298145	123298145	A	G	10:g.123298145A>G	ENST00000358487.5:c.709T>C	0.09		8	78		69	66	44000
Kidney Renal Clear Cell Carcinoma (TCGA, PanCancer Atlas)	TCGA-CJ-6031-01	Renal Clear Cell Carcinoma	E236A	OncoKB: Unknown, level NA;CIViC: NA;MyCancerGenome: not present;CancerHotspot: no;3DHotspot: no	MutationAssessor: impact: neutral, score: 0.49;SIFT: impact: tolerated, score: 0.22;Polyphen-2: impact: benign, score: 0.003	Missense_Mutation	SNP	diploid	1	.	.	.	10	123298147	123298147	T	G	10:g.123298147T>G	ENST00000358487.5:c.707A>C	0.08		7	80		72	66	44000
Lung Squamous Cell Carcinoma (TCGA, PanCancer Atlas)	TCGA-21-5782-01	Lung Squamous Cell Carcinoma	T786K	OncoKB: Unknown, level NA;CIViC: NA;MyCancerGenome: not present;CancerHotspot: no;3DHotspot: no	MutationAssessor: impact: medium, score: 2.52;SIFT: NA;Polyphen-2: NA	Missense_Mutation	SNP	diploid	1	.	.	.	10	123239480	123239480	G	T	10:g.123239480G>T	ENST00000358487.5:c.2357C>A	0.26		20	56		102	356	18/18
Lung Squamous Cell Carcinoma (TCGA, PanCancer Atlas)	TCGA-22-5482-01	Lung Squamous Cell Carcinoma	E470Q	OncoKB: Unknown, level NA;CIViC: NA;MyCancerGenome: not present;CancerHotspot: no;3DHotspot: no	MutationAssessor: impact: low, score: 1.5;SIFT: impact: tolerated, score: 0.4;Polyphen-2: impact: benign, score: 0.327	Missense_Mutation	SNP	shallowdel	2	.	.	.	10	123263335	123263335	C	G	10:g.123263335C>G	ENST00000358487.5:c.1408G>C	0.07		3	37		55	145	44122
Skin Cutaneous Melanoma (TCGA, PanCancer Atlas)	TCGA-FW-A3R5-06	Cutaneous Melanoma	P775L	OncoKB: Unknown, level NA;CIViC: NA;MyCancerGenome: not present;CancerHotspot: no;3DHotspot: no	MutationAssessor: impact: medium, score: 2.765;SIFT: NA;Polyphen-2: NA	Missense_Mutation	SNP	diploid	1	.	.	.	10	123239513	123239513	G	A	10:g.123239513G>A	ENST00000358487.5:c.2324C>T	0.31		65	146		203	15825	18/18
Lung Adenocarcinoma (TCGA, PanCancer Atlas)	TCGA-55-A48X-01	Lung Adenocarcinoma	M189L	OncoKB: Unknown, level NA;CIViC: NA;MyCancerGenome: not present;CancerHotspot: no;3DHotspot: no	MutationAssessor: impact: neutral, score: -0.74;SIFT: impact: tolerated, score: 0.27;Polyphen-2: impact: benign, score: 0.001	Missense_Mutation	SNP	shallowdel		.	.	.	10	123310863	123310863	T	G	10:g.123310863T>G	ENST00000358487.5:c.565A>C	0.18		14	65		116	363	43969
Lung Squamous Cell Carcinoma (TCGA, PanCancer Atlas)	TCGA-56-7222-01	Lung Squamous Cell Carcinoma	D247Y	OncoKB: Unknown, level NA;CIViC: NA;MyCancerGenome: not present;CancerHotspot: no;3DHotspot: no	MutationAssessor: impact: low, score: 1.545;SIFT: impact: deleterious, score: 0;Polyphen-2: impact: probably_damaging, score: 1	Missense_Mutation	SNP	shallowdel	1	.	.	.	10	123298115	123298115	C	A	10:g.123298115C>A	ENST00000358487.5:c.739G>T	0.56		23	18		44	358	44000
Lung Adenocarcinoma (TCGA, PanCancer Atlas)	TCGA-69-7979-01	Lung Adenocarcinoma	M803I	OncoKB: Unknown, level NA;CIViC: NA;MyCancerGenome: not present;CancerHotspot: no;3DHotspot: no	MutationAssessor: impact: low, score: 1.5;SIFT: NA;Polyphen-2: NA	Missense_Mutation	SNP	shallowdel		.	.	.	10	123239428	123239428	C	A	10:g.123239428C>A	ENST00000358487.5:c.2409G>T	0.15		8	45		83	1322	18/18
Lung Squamous Cell Carcinoma (TCGA, PanCancer Atlas)	TCGA-77-7141-01	Lung Squamous Cell Carcinoma	D138N	OncoKB: Unknown, level NA;CIViC: NA;MyCancerGenome: not present;CancerHotspot: no;3DHotspot: no	MutationAssessor: impact: medium, score: 2.02;SIFT: impact: tolerated, score: 0.19;Polyphen-2: impact: possibly_damaging, score: 0.466	Missense_Mutation	SNP	diploid		.	.	.	10	123324058	123324058	C	T	10:g.123324058C>T	ENST00000358487.5:c.412G>A	0.2		18	73		149	622	43939
Lung Adenocarcinoma (TCGA, PanCancer Atlas)	TCGA-95-7944-01	Lung Adenocarcinoma	D75N	OncoKB: Unknown, level NA;CIViC: NA;MyCancerGenome: not present;CancerHotspot: no;3DHotspot: no	MutationAssessor: impact: low, score: 1.65;SIFT: NA;Polyphen-2: NA	Missense_Mutation	SNP	shallowdel		.	.	.	10	123325105	123325105	C	T	10:g.123325105C>T	ENST00000358487.5:c.223G>A	0.26		69	195		194	207	43908
Skin Cutaneous Melanoma (TCGA, PanCancer Atlas)	TCGA-DA-A1HV-06	Cutaneous Melanoma	E695K	OncoKB: Unknown, level NA;CIViC: NA;MyCancerGenome: not present;CancerHotspot: no;3DHotspot: no	MutationAssessor: impact: high, score: 3.505;SIFT: impact: deleterious, score: 0;Polyphen-2: impact: probably_damaging, score: 0.998	Missense_Mutation	SNP	diploid	1	.	.	.	10	123245021	123245021	C	T	10:g.123245021C>T	ENST00000358487.5:c.2083G>A	0.29		15	37		56	1263	16/18
Skin Cutaneous Melanoma (TCGA, PanCancer Atlas)	TCGA-EE-A29E-06	Cutaneous Melanoma	E718K	OncoKB: Unknown, level NA;CIViC: NA;MyCancerGenome: not present;CancerHotspot: no;3DHotspot: no	MutationAssessor: impact: neutral, score: 0.485;SIFT: impact: tolerated, score: 0.11;Polyphen-2: impact: benign, score: 0.157	Missense_Mutation	SNP	diploid	2	.	.	.	10	123244952	123244952	C	T	10:g.123244952C>T	ENST00000358487.5:c.2152G>A	0.49		49	52		155	3617	16/18
Skin Cutaneous Melanoma (TCGA, PanCancer Atlas)	TCGA-FW-A3R5-06	Cutaneous Melanoma	E718K	OncoKB: Unknown, level NA;CIViC: NA;MyCancerGenome: not present;CancerHotspot: no;3DHotspot: no	MutationAssessor: impact: neutral, score: 0.485;SIFT: impact: tolerated, score: 0.11;Polyphen-2: impact: benign, score: 0.157	Missense_Mutation	SNP	diploid	2	.	.	.	10	123244952	123244952	C	T	10:g.123244952C>T	ENST00000358487.5:c.2152G>A	0.28		50	126		202	15825	16/18
Skin Cutaneous Melanoma (TCGA, PanCancer Atlas)	TCGA-EE-A29M-06	Cutaneous Melanoma	S796F	OncoKB: Unknown, level NA;CIViC: NA;MyCancerGenome: not present;CancerHotspot: no;3DHotspot: no	MutationAssessor: impact: medium, score: 2.835;SIFT: NA;Polyphen-2: NA	Missense_Mutation	SNP	shallowdel	1	.	.	.	10	123239450	123239450	G	A	10:g.123239450G>A	ENST00000358487.5:c.2387C>T	0.4		48	72		105	1965	18/18
Skin Cutaneous Melanoma (TCGA, PanCancer Atlas)	TCGA-EE-A2A2-06	Cutaneous Melanoma	P708S	OncoKB: Unknown, level NA;CIViC: NA;MyCancerGenome: not present;CancerHotspot: no;3DHotspot: no	MutationAssessor: impact: neutral, score: 0.245;SIFT: impact: deleterious, score: 0;Polyphen-2: impact: probably_damaging, score: 0.999	Missense_Mutation	SNP	shallowdel	2	.	.	.	10	123244982	123244982	G	A	10:g.123244982G>A	ENST00000358487.5:c.2122C>T	0.31		64	144		110	1303	16/18
Pheochromocytoma and Paraganglioma (TCGA, PanCancer Atlas)	TCGA-QR-A70A-01	Pheochromocytoma	G690R	OncoKB: Unknown, level NA;CIViC: NA;MyCancerGenome: not present;CancerHotspot: no;3DHotspot: no	MutationAssessor: impact: high, score: 4.395;SIFT: impact: deleterious, score: 0;Polyphen-2: impact: probably_damaging, score: 1	Missense_Mutation	SNP		1	.	.	.	10	123245036	123245036	C	T	10:g.123245036C>T	ENST00000358487.5:c.2068G>A	0.12		8	57		54	7	16/18
Skin Cutaneous Melanoma (TCGA, PanCancer Atlas)	TCGA-EE-A3AE-06	Cutaneous Melanoma	G690R	OncoKB: Unknown, level NA;CIViC: NA;MyCancerGenome: not present;CancerHotspot: no;3DHotspot: no	MutationAssessor: impact: high, score: 4.395;SIFT: impact: deleterious, score: 0;Polyphen-2: impact: probably_damaging, score: 1	Missense_Mutation	SNP	shallowdel	1	.	.	.	10	123245036	123245036	C	T	10:g.123245036C>T	ENST00000358487.5:c.2068G>A	0.25	0.01	8	24	1	79	1238	16/18
Skin Cutaneous Melanoma (TCGA, PanCancer Atlas)	TCGA-ER-A2NC-06	Cutaneous Melanoma	G227E	OncoKB: Likely Neutral, level NA;CIViC: NA;MyCancerGenome: not present;CancerHotspot: no;3DHotspot: no	MutationAssessor: impact: high, score: 4.345;SIFT: impact: deleterious, score: 0.01;Polyphen-2: impact: probably_damaging, score: 1	Missense_Mutation	SNP	shallowdel	3	.	.	.	10	123298174	123298174	C	T	10:g.123298174C>T	ENST00000358487.5:c.680G>A	0.69		33	15		75	349	44000
Breast Invasive Carcinoma (TCGA, PanCancer Atlas)	TCGA-D8-A1JA-01	Breast Invasive Ductal Carcinoma	E366Q	OncoKB: Unknown, level NA;CIViC: NA;MyCancerGenome: not present;CancerHotspot: no;3DHotspot: no	MutationAssessor: impact: neutral, score: -0.345;SIFT: impact: tolerated, score: 0.26;Polyphen-2: impact: benign, score: 0.139	Missense_Mutation	SNP	diploid	1	.	.	.	10	123274822	123274822	C	G	10:g.123274822C>G	ENST00000358487.5:c.1096G>C	0.27		19	51		48	788	44092
Breast Invasive Carcinoma (TCGA, PanCancer Atlas)	TCGA-E9-A1NA-01	Breast Invasive Carcinoma (NOS)	V632I	OncoKB: Unknown, level NA;CIViC: NA;MyCancerGenome: not present;CancerHotspot: no;3DHotspot: no	MutationAssessor: impact: neutral, score: -0.44;SIFT: impact: tolerated, score: 0.06;Polyphen-2: impact: benign, score: 0.013	Missense_Mutation	SNP	shallowdel	1	.	.	.	10	123247597	123247597	C	T	10:g.123247597C>T	ENST00000358487.5:c.1894G>A	0.15		7	39		69	90	14/18
Breast Invasive Carcinoma (TCGA, PanCancer Atlas)	TCGA-GI-A2C8-01	Breast Invasive Ductal Carcinoma	H544Q	OncoKB: Unknown, level NA;CIViC: NA;MyCancerGenome: not present;CancerHotspot: no;3DHotspot: no	MutationAssessor: impact: medium, score: 3.27;SIFT: impact: deleterious, score: 0;Polyphen-2: impact: probably_damaging, score: 0.998	Missense_Mutation	SNP	gain	2	.	.	.	10	123258049	123258049	G	C	10:g.123258049G>C	ENST00000358487.5:c.1632C>G	0.21		20	77		107	105	44183
Thyroid Carcinoma (TCGA, PanCancer Atlas)	TCGA-MK-A4N7-01	Papillary Thyroid Cancer	K296N	OncoKB: Unknown, level NA;CIViC: NA;MyCancerGenome: not present;CancerHotspot: no;3DHotspot: no	MutationAssessor: impact: neutral, score: 0.55;SIFT: impact: tolerated, score: 0.12;Polyphen-2: impact: benign, score: 0.379	Missense_Mutation	SNP	diploid	1	.	.	.	10	123279544	123279544	C	G	10:g.123279544C>G	ENST00000358487.5:c.888G>C	0.1		8	74		91	15	44030
Uterine Corpus Endometrial Carcinoma (TCGA, PanCancer Atlas)	TCGA-B5-A3FC-01	Uterine Endometrioid Carcinoma	V274I	OncoKB: Unknown, level NA;CIViC: NA;MyCancerGenome: not present;CancerHotspot: no;3DHotspot: no	MutationAssessor: impact: low, score: 1.2;SIFT: impact: deleterious, score: 0.04;Polyphen-2: impact: benign, score: 0.207	Missense_Mutation	SNP	diploid		.	.	.	10	123279612	123279612	C	T	10:g.123279612C>T	ENST00000358487.5:c.820G>A	0.41		31	45		123	12211	44030
Kidney Renal Clear Cell Carcinoma (TCGA, PanCancer Atlas)	TCGA-BP-5202-01	Renal Clear Cell Carcinoma	V12M	OncoKB: Unknown, level NA;CIViC: NA;MyCancerGenome: not present;CancerHotspot: no;3DHotspot: no	MutationAssessor: impact: neutral, score: 0.55;SIFT: impact: tolerated_low_confidence, score: 0.16;Polyphen-2: impact: benign, score: 0.007	Missense_Mutation	SNP	diploid	1	.	.	.	10	123353298	123353298	C	T	10:g.123353298C>T	ENST00000358487.5:c.34G>A	0.05		9	159		182	41	43879
Liver Hepatocellular Carcinoma (TCGA, PanCancer Atlas)	TCGA-FV-A3I0-01	Hepatocellular Carcinoma	P99S	OncoKB: Unknown, level NA;CIViC: NA;MyCancerGenome: not present;CancerHotspot: no;3DHotspot: no	MutationAssessor: impact: medium, score: 1.975;SIFT: NA;Polyphen-2: NA	Missense_Mutation	SNP	shallowdel		.	.	.	10	123325033	123325033	G	A	10:g.123325033G>A	ENST00000358487.5:c.295C>T	0.57		43	32		69	77	43908
Prostate Adenocarcinoma (TCGA, PanCancer Atlas)	TCGA-QU-A6IM-01	Prostate Adenocarcinoma	I563M	OncoKB: Unknown, level NA;CIViC: NA;MyCancerGenome: not present;CancerHotspot: no;3DHotspot: no	MutationAssessor: impact: low, score: 1.655;SIFT: impact: deleterious, score: 0;Polyphen-2: impact: possibly_damaging, score: 0.465	Missense_Mutation	SNP	diploid		.	.	.	10	123256220	123256220	T	C	10:g.123256220T>C	ENST00000358487.5:c.1689A>G	0.27		27	74		88	62	13/18
Prostate Adenocarcinoma (TCGA, PanCancer Atlas)	TCGA-XK-AAIW-01	Prostate Adenocarcinoma	K208N	OncoKB: Unknown, level NA;CIViC: NA;MyCancerGenome: not present;CancerHotspot: no;3DHotspot: no	MutationAssessor: impact: low, score: 1.545;SIFT: impact: deleterious, score: 0.03;Polyphen-2: impact: probably_damaging, score: 0.999	Missense_Mutation	SNP	diploid		.	.	.	10	123310804	123310804	C	A	10:g.123310804C>A	ENST00000358487.5:c.624G>T	0.34		29	57		65	6234	43969
Stomach Adenocarcinoma (TCGA, PanCancer Atlas)	TCGA-B7-A5TI-01	Diffuse Type Stomach Adenocarcinoma	T370A	OncoKB: Unknown, level NA;CIViC: NA;MyCancerGenome: not present;CancerHotspot: no;3DHotspot: no	MutationAssessor: impact: neutral, score: 0.305;SIFT: impact: tolerated, score: 0.71;Polyphen-2: impact: benign, score: 0.034	Missense_Mutation	SNP	diploid	4	.	.	.	10	123274810	123274810	T	C	10:g.123274810T>C	ENST00000358487.5:c.1108A>G	0.26		29	84		118	551	44092
Cervical Squamous Cell Carcinoma (TCGA, PanCancer Atlas)	TCGA-VS-A9V3-01	Cervical Squamous Cell Carcinoma	T320M	OncoKB: Unknown, level NA;CIViC: NA;MyCancerGenome: not present;CancerHotspot: no;3DHotspot: no	MutationAssessor: impact: low, score: 1.785;SIFT: impact: deleterious, score: 0;Polyphen-2: impact: possibly_damaging, score: 0.597	Missense_Mutation	SNP			.	.	.	10	123276958	123276958	G	A	10:g.123276958G>A	ENST00000358487.5:c.959C>T	0.58		40	29		82	155	44061
Stomach Adenocarcinoma (TCGA, PanCancer Atlas)	TCGA-R5-A7ZI-01	Diffuse Type Stomach Adenocarcinoma	T320M	OncoKB: Unknown, level NA;CIViC: NA;MyCancerGenome: not present;CancerHotspot: no;3DHotspot: no	MutationAssessor: impact: low, score: 1.785;SIFT: impact: deleterious, score: 0;Polyphen-2: impact: possibly_damaging, score: 0.597	Missense_Mutation	SNP			.	.	.	10	123276958	123276958	G	A	10:g.123276958G>A	ENST00000358487.5:c.959C>T	0.13		9	60		41	766	44061
Uterine Carcinosarcoma (TCGA, PanCancer Atlas)	TCGA-N7-A4Y0-01	Uterine Carcinosarcoma/Uterine Malignant Mixed Mullerian Tumor	V69M	OncoKB: Unknown, level NA;CIViC: NA;MyCancerGenome: not present;CancerHotspot: no;3DHotspot: no	MutationAssessor: impact: neutral, score: 0.675;SIFT: NA;Polyphen-2: NA	Missense_Mutation	SNP	gain		.	.	.	10	123325123	123325123	C	T	10:g.123325123C>T	ENST00000358487.5:c.205G>A	0.33		86	171		203	707	43908
Uveal Melanoma (TCGA, PanCancer Atlas)	TCGA-WC-A885-01	Uveal Melanoma	R210*	OncoKB: Unknown, level NA;CIViC: NA;MyCancerGenome: not present;CancerHotspot: no;3DHotspot: no	MutationAssessor: NA;SIFT: NA;Polyphen-2: NA	Nonsense_Mutation	SNP			.	.	.	10	123298226	123298226	G	A	10:g.123298226G>A	ENST00000358487.5:c.628C>T	0.49		33	35		81	16	44000
Bladder Urothelial Carcinoma (TCGA, PanCancer Atlas)	TCGA-E7-A6MD-01	Bladder Urothelial Carcinoma	E777K	OncoKB: Unknown, level NA;CIViC: NA;MyCancerGenome: not present;CancerHotspot: no;3DHotspot: no	MutationAssessor: impact: medium, score: 2.645;SIFT: NA;Polyphen-2: NA	Missense_Mutation	SNP		1	.	.	.	10	123239508	123239508	C	T	10:g.123239508C>T	ENST00000358487.5:c.2329G>A	0.11		21	168		152	406	18/18
Bladder Urothelial Carcinoma (TCGA, PanCancer Atlas)	TCGA-SY-A9G0-01	Bladder Urothelial Carcinoma	E777K	OncoKB: Unknown, level NA;CIViC: NA;MyCancerGenome: not present;CancerHotspot: no;3DHotspot: no	MutationAssessor: impact: medium, score: 2.645;SIFT: NA;Polyphen-2: NA	Missense_Mutation	SNP		1	.	.	.	10	123239508	123239508	C	T	10:g.123239508C>T	ENST00000358487.5:c.2329G>A	0.09		11	113		111	46	18/18
Colorectal Adenocarcinoma (TCGA, PanCancer Atlas)	TCGA-AG-A002-01	Rectal Adenocarcinoma	E777K	OncoKB: Unknown, level NA;CIViC: NA;MyCancerGenome: not present;CancerHotspot: no;3DHotspot: no	MutationAssessor: impact: medium, score: 2.645;SIFT: NA;Polyphen-2: NA	Missense_Mutation	SNP	diploid	1	.	.	.	10	123239508	123239508	C	T	10:g.123239508C>T	ENST00000358487.5:c.2329G>A	0.46	0.004	104	122	1	247	11431	18/18
Uterine Corpus Endometrial Carcinoma (TCGA, PanCancer Atlas)	TCGA-EO-A3AV-01	Uterine Endometrioid Carcinoma	E777K	OncoKB: Unknown, level NA;CIViC: NA;MyCancerGenome: not present;CancerHotspot: no;3DHotspot: no	MutationAssessor: impact: medium, score: 2.645;SIFT: NA;Polyphen-2: NA	Missense_Mutation	SNP	diploid	1	.	.	.	10	123239508	123239508	C	T	10:g.123239508C>T	ENST00000358487.5:c.2329G>A	0.19		8	35		54	4093	18/18
Stomach Adenocarcinoma (TCGA, PanCancer Atlas)	TCGA-CG-4465-01	Diffuse Type Stomach Adenocarcinoma	E731=	OncoKB: Unknown, level NA;CIViC: NA;MyCancerGenome: not present;CancerHotspot: no;3DHotspot: no	MutationAssessor: NA;SIFT: NA;Polyphen-2: NA	Splice_Region	SNP			.	.	.	10	123244911	123244911	T	C	10:g.123244911T>C	ENST00000358487.5:c.2193A>G	0.33		111	225		332	583	16/18
Colorectal Adenocarcinoma (TCGA, PanCancer Atlas)	TCGA-F4-6570-01	Colon Adenocarcinoma	D126Y	OncoKB: Unknown, level NA;CIViC: NA;MyCancerGenome: not present;CancerHotspot: no;3DHotspot: no	MutationAssessor: impact: medium, score: 2.305;SIFT: NA;Polyphen-2: NA	Missense_Mutation	SNP			.	.	.	10	123324952	123324952	C	A	10:g.123324952C>A	ENST00000358487.5:c.376G>T	0.42		13	18		32	1635	43908
Adrenocortical Carcinoma (TCGA, PanCancer Atlas)	TCGA-PK-A5HB-01	Adrenocortical Carcinoma	N149D	OncoKB: Unknown, level NA;CIViC: NA;MyCancerGenome: not present;CancerHotspot: no;3DHotspot: no	MutationAssessor: impact: low, score: 1.355;SIFT: impact: tolerated, score: 0.4;Polyphen-2: impact: benign, score: 0.003	Missense_Mutation	SNP			.	.	.	10	123324025	123324025	T	C	10:g.123324025T>C	ENST00000358487.5:c.445A>G	0.42		48	67		84	985	43939
Breast Invasive Carcinoma (TCGA, PanCancer Atlas)	TCGA-PE-A5DE-01	Breast Invasive Lobular Carcinoma	H254Y	OncoKB: Unknown, level NA;CIViC: NA;MyCancerGenome: not present;CancerHotspot: no;3DHotspot: no	MutationAssessor: impact: medium, score: 2.49;SIFT: impact: tolerated, score: 0.07;Polyphen-2: impact: possibly_damaging, score: 0.581	Missense_Mutation	SNP			.	.	.	10	123279672	123279672	G	A	10:g.123279672G>A	ENST00000358487.5:c.760C>T	0.19		13	55		73	389	44030
Diffuse Large B-Cell Lymphoma (TCGA, PanCancer Atlas)	TCGA-GS-A9TZ-01	Diffuse Large B-Cell Lymphoma, NOS	W72C	OncoKB: Unknown, level NA;CIViC: NA;MyCancerGenome: not present;CancerHotspot: no;3DHotspot: no	MutationAssessor: impact: high, score: 4.525;SIFT: NA;Polyphen-2: NA	Missense_Mutation	SNP			.	.	.	10	123325112	123325112	C	G	10:g.123325112C>G	ENST00000358487.5:c.216G>C	0.32		43	90		169	379	43908
Uterine Corpus Endometrial Carcinoma (TCGA, PanCancer Atlas)	TCGA-EO-A22U-01	Uterine Endometrioid Carcinoma	G131R	OncoKB: Unknown, level NA;CIViC: NA;MyCancerGenome: not present;CancerHotspot: no;3DHotspot: no	MutationAssessor: impact: medium, score: 2.135;SIFT: impact: deleterious, score: 0.01;Polyphen-2: impact: probably_damaging, score: 1	Missense_Mutation	SNP			.	.	.	10	123324079	123324079	C	T	10:g.123324079C>T	ENST00000358487.5:c.391G>A	0.42		36	49		37	13829	43939
Stomach Adenocarcinoma (TCGA, PanCancer Atlas)	TCGA-BR-4256-01	Stomach Adenocarcinoma	E335D	OncoKB: Unknown, level NA;CIViC: NA;MyCancerGenome: not present;CancerHotspot: no;3DHotspot: no	MutationAssessor: impact: neutral, score: -0.12;SIFT: impact: tolerated, score: 0.12;Polyphen-2: impact: benign, score: 0.06	Missense_Mutation	SNP		1	.	.	.	10	123276912	123276912	C	A	10:g.123276912C>A	ENST00000358487.5:c.1005G>T	0.09		9	86		70	954	44061
Stomach Adenocarcinoma (TCGA, PanCancer Atlas)	TCGA-CG-4300-01	Stomach Adenocarcinoma	P413R	OncoKB: Unknown, level NA;CIViC: NA;MyCancerGenome: not present;CancerHotspot: no;3DHotspot: no	MutationAssessor: impact: medium, score: 2.01;SIFT: impact: tolerated, score: 0.12;Polyphen-2: impact: probably_damaging, score: 1	Missense_Mutation	SNP		2	.	.	.	10	123274680	123274680	G	C	10:g.123274680G>C	ENST00000358487.5:c.1238C>G	0.04		8	214		172	116	44092
Liver Hepatocellular Carcinoma (TCGA, PanCancer Atlas)	TCGA-WQ-A9G7-01	Hepatocellular Carcinoma	H167_N173del	OncoKB: Unknown, level NA;CIViC: NA;MyCancerGenome: not present;CancerHotspot: no;3DHotspot: no	MutationAssessor: NA;SIFT: NA;Polyphen-2: NA	In_Frame_Del	DEL			.	.	.	10	123310909	123310929	GTTGGCCGCAGGCACAGCATG	-	10:g.123310909_123310929del	ENST00000358487.5:c.499_519del	0.32		20	42		94	452	43969
Uterine Corpus Endometrial Carcinoma (TCGA, PanCancer Atlas)	TCGA-B5-A1MX-01	Uterine Endometrioid Carcinoma	N184Tfs*9	OncoKB: Unknown, level NA;CIViC: NA;MyCancerGenome: not present;CancerHotspot: no;3DHotspot: no	MutationAssessor: NA;SIFT: NA;Polyphen-2: NA	Frame_Shift_Del	DEL			.	.	.	10	123310879	123310879	C	-	10:g.123310879del	ENST00000358487.5:c.549del	0.27		26	69		82	5697	43969
Uterine Corpus Endometrial Carcinoma (TCGA, PanCancer Atlas)	TCGA-B5-A5OC-01	Uterine Endometrioid Carcinoma	N184Tfs*9	OncoKB: Unknown, level NA;CIViC: NA;MyCancerGenome: not present;CancerHotspot: no;3DHotspot: no	MutationAssessor: NA;SIFT: NA;Polyphen-2: NA	Frame_Shift_Del	DEL			.	.	.	10	123310879	123310879	C	-	10:g.123310879del	ENST00000358487.5:c.549del	0.24		40	127		90	979	43969
Uterine Corpus Endometrial Carcinoma (TCGA, PanCancer Atlas)	TCGA-B5-A1MR-01	Uterine Endometrioid Carcinoma	L761I	OncoKB: Unknown, level NA;CIViC: NA;MyCancerGenome: not present;CancerHotspot: no;3DHotspot: no	MutationAssessor: impact: low, score: 1.475;SIFT: NA;Polyphen-2: NA	Missense_Mutation	SNP			.	.	.	10	123243232	123243232	G	T	10:g.123243232G>T	ENST00000358487.5:c.2281C>A	0.13		5	33		31	7305	17/18
Uterine Corpus Endometrial Carcinoma (TCGA, PanCancer Atlas)	TCGA-AP-A1DV-01	Uterine Endometrioid Carcinoma	R759Q	OncoKB: Unknown, level NA;CIViC: NA;MyCancerGenome: not present;CancerHotspot: no;3DHotspot: no	MutationAssessor: impact: neutral, score: 0.18;SIFT: impact: deleterious, score: 0.02;Polyphen-2: impact: probably_damaging, score: 0.992	Missense_Mutation	SNP	diploid	1	.	.	.	10	123243237	123243237	C	T	10:g.123243237C>T	ENST00000358487.5:c.2276G>A	0.35		13	24		48	12063	17/18
Uterine Corpus Endometrial Carcinoma (TCGA, PanCancer Atlas)	TCGA-EY-A1GI-01	Uterine Endometrioid Carcinoma	R759Q	OncoKB: Unknown, level NA;CIViC: NA;MyCancerGenome: not present;CancerHotspot: no;3DHotspot: no	MutationAssessor: impact: neutral, score: 0.18;SIFT: impact: deleterious, score: 0.02;Polyphen-2: impact: probably_damaging, score: 0.992	Missense_Mutation	SNP		1	.	.	.	10	123243237	123243237	C	T	10:g.123243237C>T	ENST00000358487.5:c.2276G>A	0.39		19	30		59	4488	17/18
Stomach Adenocarcinoma (TCGA, PanCancer Atlas)	TCGA-VQ-A91D-01	Intestinal Type Stomach Adenocarcinoma	R399*	OncoKB: Unknown, level NA;CIViC: NA;MyCancerGenome: not present;CancerHotspot: no;3DHotspot: no	MutationAssessor: NA;SIFT: NA;Polyphen-2: NA	Nonsense_Mutation	SNP			.	.	.	10	123274723	123274723	G	A	10:g.123274723G>A	ENST00000358487.5:c.1195C>T	0.27		21	56		79	2139	44092
Bladder Urothelial Carcinoma (TCGA, PanCancer Atlas)	TCGA-DK-A3X2-01	Bladder Urothelial Carcinoma	G384R	OncoKB: Unknown, level NA;CIViC: NA;MyCancerGenome: not present;CancerHotspot: no;3DHotspot: no	MutationAssessor: impact: medium, score: 3.085;SIFT: impact: deleterious, score: 0.01;Polyphen-2: impact: probably_damaging, score: 1	Missense_Mutation	SNP			.	.	.	10	123274768	123274768	C	G	10:g.123274768C>G	ENST00000358487.5:c.1150G>C	0.06		7	115		171	122	44092
Uterine Corpus Endometrial Carcinoma (TCGA, PanCancer Atlas)	TCGA-QS-A8F1-01	Uterine Serous Carcinoma/Uterine Papillary Serous Carcinoma	R450H	OncoKB: Unknown, level NA;CIViC: NA;MyCancerGenome: not present;CancerHotspot: no;3DHotspot: no	MutationAssessor: impact: medium, score: 2.14;SIFT: impact: deleterious, score: 0.03;Polyphen-2: impact: benign, score: 0.043	Missense_Mutation	SNP			.	.	.	10	123263394	123263394	C	T	10:g.123263394C>T	ENST00000358487.5:c.1349G>A	0.37		7	12		42	63	44122
Breast Invasive Carcinoma (TCGA, PanCancer Atlas)	TCGA-A8-A09D-01	Breast Invasive Ductal Carcinoma	V113A	OncoKB: Unknown, level NA;CIViC: NA;MyCancerGenome: not present;CancerHotspot: no;3DHotspot: no	MutationAssessor: impact: neutral, score: 0.03;SIFT: NA;Polyphen-2: NA	Missense_Mutation	SNP			.	.	.	10	123324990	123324990	A	G	10:g.123324990A>G	ENST00000358487.5:c.338T>C	0.1		17	157		144	34	43908
Skin Cutaneous Melanoma (TCGA, PanCancer Atlas)	TCGA-EE-A2GI-06	Cutaneous Melanoma	L87P	OncoKB: Unknown, level NA;CIViC: NA;MyCancerGenome: not present;CancerHotspot: no;3DHotspot: no	MutationAssessor: impact: medium, score: 2.475;SIFT: NA;Polyphen-2: NA	Missense_Mutation	SNP		1	.	.	.	10	123325068	123325068	A	G	10:g.123325068A>G	ENST00000358487.5:c.260T>C	0.16		14	76		176	1564	43908
Skin Cutaneous Melanoma (TCGA, PanCancer Atlas)	TCGA-EE-A184-06	Cutaneous Melanoma	L79F	OncoKB: Unknown, level NA;CIViC: NA;MyCancerGenome: not present;CancerHotspot: no;3DHotspot: no	MutationAssessor: impact: medium, score: 2.965;SIFT: NA;Polyphen-2: NA	Missense_Mutation	SNP		1	.	.	.	10	123325091	123325091	C	A	10:g.123325091C>A	ENST00000358487.5:c.237G>T	0.32	0.0057	34	72	1	175	1086	43908
Skin Cutaneous Melanoma (TCGA, PanCancer Atlas)	TCGA-EE-A181-06	Cutaneous Melanoma	E163K	OncoKB: Unknown, level NA;CIViC: NA;MyCancerGenome: not present;CancerHotspot: no;3DHotspot: no	MutationAssessor: impact: neutral, score: 0.675;SIFT: impact: deleterious, score: 0.05;Polyphen-2: impact: probably_damaging, score: 0.997	Missense_Mutation	SNP		2	.	.	.	10	123310941	123310941	C	T	10:g.123310941C>T	ENST00000358487.5:c.487G>A	0.31	0.02	17	38	1	63	4527	43969
Skin Cutaneous Melanoma (TCGA, PanCancer Atlas)	TCGA-EE-A3JE-06	Cutaneous Melanoma	E163K	OncoKB: Unknown, level NA;CIViC: NA;MyCancerGenome: not present;CancerHotspot: no;3DHotspot: no	MutationAssessor: impact: neutral, score: 0.675;SIFT: impact: deleterious, score: 0.05;Polyphen-2: impact: probably_damaging, score: 0.997	Missense_Mutation	SNP		2	.	.	.	10	123310941	123310941	C	T	10:g.123310941C>T	ENST00000358487.5:c.487G>A	0.16		11	58		69	243	43969
Skin Cutaneous Melanoma (TCGA, PanCancer Atlas)	TCGA-EE-A3J7-06	Cutaneous Melanoma	D142N	OncoKB: Unknown, level NA;CIViC: NA;MyCancerGenome: not present;CancerHotspot: no;3DHotspot: no	MutationAssessor: impact: medium, score: 2.095;SIFT: impact: tolerated, score: 0.17;Polyphen-2: impact: probably_damaging, score: 0.997	Missense_Mutation	SNP		1	.	.	.	10	123324046	123324046	C	T	10:g.123324046C>T	ENST00000358487.5:c.424G>A	0.36		61	108		247	819	43939
Skin Cutaneous Melanoma (TCGA, PanCancer Atlas)	TCGA-EE-A29D-06	Cutaneous Melanoma	G227R	OncoKB: Unknown, level NA;CIViC: NA;MyCancerGenome: not present;CancerHotspot: no;3DHotspot: no	MutationAssessor: impact: high, score: 4.14;SIFT: impact: deleterious, score: 0.02;Polyphen-2: impact: probably_damaging, score: 1	Missense_Mutation	SNP		3	.	.	.	10	123298175	123298175	C	T	10:g.123298175C>T	ENST00000358487.5:c.679G>A	0.25		14	42		63	3093	44000
Skin Cutaneous Melanoma (TCGA, PanCancer Atlas)	TCGA-EE-A2MR-06	Cutaneous Melanoma	H242Y	OncoKB: Unknown, level NA;CIViC: NA;MyCancerGenome: not present;CancerHotspot: no;3DHotspot: no	MutationAssessor: impact: low, score: 1.38;SIFT: impact: tolerated, score: 0.36;Polyphen-2: impact: probably_damaging, score: 0.995	Missense_Mutation	SNP		1	.	.	.	10	123298130	123298130	G	A	10:g.123298130G>A	ENST00000358487.5:c.724C>T	0.17		4	20		51	2920	44000
Skin Cutaneous Melanoma (TCGA, PanCancer Atlas)	TCGA-EE-A2MR-06	Cutaneous Melanoma	X126_splice	OncoKB: Unknown, level NA;CIViC: NA;MyCancerGenome: not present;CancerHotspot: no;3DHotspot: no	MutationAssessor: impact: medium, score: 2.305;SIFT: NA;Polyphen-2: NA	Splice_Site	SNP			.	.	.	10	123324094	123324094	C	T	10:g.123324094C>T	ENST00000358487.5:c.377-1G>A	0.11		10	81		88	2920
Skin Cutaneous Melanoma (TCGA, PanCancer Atlas)	TCGA-EE-A2MG-06	Cutaneous Melanoma	S220C	OncoKB: Unknown, level NA;CIViC: NA;MyCancerGenome: not present;CancerHotspot: no;3DHotspot: no	MutationAssessor: impact: medium, score: 2.84;SIFT: impact: deleterious, score: 0;Polyphen-2: impact: probably_damaging, score: 0.999	Missense_Mutation	SNP		1	.	.	.	10	123298196	123298196	T	A	10:g.123298196T>A	ENST00000358487.5:c.658A>T	0.16		7	36		52	950	44000
Skin Cutaneous Melanoma (TCGA, PanCancer Atlas)	TCGA-FW-A3R5-06	Cutaneous Melanoma	V311I	OncoKB: Unknown, level NA;CIViC: NA;MyCancerGenome: not present;CancerHotspot: no;3DHotspot: no	MutationAssessor: impact: low, score: 1.2;SIFT: impact: tolerated, score: 0.29;Polyphen-2: impact: probably_damaging, score: 0.995	Missense_Mutation	SNP	diploid	1	.	.	.	10	123279501	123279501	C	T	10:g.123279501C>T	ENST00000358487.5:c.931G>A	0.33		31	62		93	15825	44030
Skin Cutaneous Melanoma (TCGA, PanCancer Atlas)	TCGA-D3-A51R-06	Cutaneous Melanoma	A264T	OncoKB: Unknown, level NA;CIViC: NA;MyCancerGenome: not present;CancerHotspot: no;3DHotspot: no	MutationAssessor: impact: neutral, score: 0.25;SIFT: impact: tolerated, score: 0.1;Polyphen-2: impact: probably_damaging, score: 0.998	Missense_Mutation	SNP		1	.	.	.	10	123279642	123279642	C	T	10:g.123279642C>T	ENST00000358487.5:c.790G>A	0.5		6	6		19	592	44030
Stomach Adenocarcinoma (TCGA, PanCancer Atlas)	TCGA-VQ-A922-01	Tubular Stomach Adenocarcinoma	G298D	OncoKB: Unknown, level NA;CIViC: NA;MyCancerGenome: not present;CancerHotspot: no;3DHotspot: no	MutationAssessor: impact: low, score: 1.675;SIFT: impact: deleterious, score: 0.04;Polyphen-2: impact: probably_damaging, score: 1	Missense_Mutation	SNP			.	.	.	10	123279539	123279539	C	T	10:g.123279539C>T	ENST00000358487.5:c.893G>A	0.1	0.007	5	43	1	142	146	44030
Uterine Corpus Endometrial Carcinoma (TCGA, PanCancer Atlas)	TCGA-AP-A1DV-01	Uterine Endometrioid Carcinoma	G298D	OncoKB: Unknown, level NA;CIViC: NA;MyCancerGenome: not present;CancerHotspot: no;3DHotspot: no	MutationAssessor: impact: low, score: 1.675;SIFT: impact: deleterious, score: 0.04;Polyphen-2: impact: probably_damaging, score: 1	Missense_Mutation	SNP	diploid		.	.	.	10	123279539	123279539	C	T	10:g.123279539C>T	ENST00000358487.5:c.893G>A	0.4	0.01	31	46	1	98	12063	44030
Uterine Corpus Endometrial Carcinoma (TCGA, PanCancer Atlas)	TCGA-A5-A1OF-01	Uterine Mixed Endometrial Carcinoma	A511T	OncoKB: Unknown, level NA;CIViC: NA;MyCancerGenome: not present;CancerHotspot: no;3DHotspot: no	MutationAssessor: impact: neutral, score: -0.35;SIFT: impact: tolerated, score: 0.4;Polyphen-2: impact: benign, score: 0.093	Missense_Mutation	SNP			.	.	.	10	123260370	123260370	C	T	10:g.123260370C>T	ENST00000358487.5:c.1531G>A	0.24		11	35		38	10493	44153
Uterine Corpus Endometrial Carcinoma (TCGA, PanCancer Atlas)	TCGA-DF-A2KU-01	Uterine Endometrioid Carcinoma	T403M	OncoKB: Unknown, level NA;CIViC: NA;MyCancerGenome: not present;CancerHotspot: no;3DHotspot: no	MutationAssessor: impact: medium, score: 1.975;SIFT: impact: tolerated, score: 0.1;Polyphen-2: impact: possibly_damaging, score: 0.888	Missense_Mutation	SNP	diploid		.	.	.	10	123274710	123274710	G	A	10:g.123274710G>A	ENST00000358487.5:c.1208C>T	0.4		19	28		20	10052	44092
Breast Invasive Carcinoma (TCGA, PanCancer Atlas)	TCGA-E2-A14W-01	Breast Invasive Ductal Carcinoma	D471Y	OncoKB: Unknown, level NA;CIViC: NA;MyCancerGenome: not present;CancerHotspot: no;3DHotspot: no	MutationAssessor: impact: medium, score: 3.18;SIFT: impact: deleterious, score: 0;Polyphen-2: impact: probably_damaging, score: 1	Missense_Mutation	SNP		3	.	.	.	10	123263332	123263332	C	A	10:g.123263332C>A	ENST00000358487.5:c.1411G>T	0.5		56	56		252	97	44122
Breast Invasive Carcinoma (TCGA, PanCancer Atlas)	TCGA-E2-A14W-01	Breast Invasive Ductal Carcinoma	E470D	OncoKB: Unknown, level NA;CIViC: NA;MyCancerGenome: not present;CancerHotspot: no;3DHotspot: no	MutationAssessor: impact: medium, score: 2.395;SIFT: impact: tolerated, score: 0.29;Polyphen-2: impact: benign, score: 0.137	Missense_Mutation	SNP		2	.	.	.	10	123263333	123263333	C	A	10:g.123263333C>A	ENST00000358487.5:c.1410G>T	0.5		56	55		251	97	44122
Breast Invasive Carcinoma (TCGA, PanCancer Atlas)	TCGA-AN-A046-01	Breast Invasive Ductal Carcinoma	V634A	OncoKB: Unknown, level NA;CIViC: NA;MyCancerGenome: not present;CancerHotspot: no;3DHotspot: no	MutationAssessor: impact: medium, score: 2.91;SIFT: impact: deleterious, score: 0;Polyphen-2: impact: probably_damaging, score: 0.997	Missense_Mutation	SNP		1	.	.	.	10	123247590	123247590	A	G	10:g.123247590A>G	ENST00000358487.5:c.1901T>C	0.23		49	167		236	5392	14/18
Cervical Squamous Cell Carcinoma (TCGA, PanCancer Atlas)	TCGA-EK-A2R9-01	Cervical Squamous Cell Carcinoma	V679I	OncoKB: Unknown, level NA;CIViC: NA;MyCancerGenome: not present;CancerHotspot: no;3DHotspot: no	MutationAssessor: impact: neutral, score: 0.595;SIFT: impact: tolerated, score: 0.3;Polyphen-2: impact: benign, score: 0.36	Missense_Mutation	SNP			.	.	.	10	123246890	123246890	C	T	10:g.123246890C>T	ENST00000358487.5:c.2035G>A	0.34		20	39		53	47	15/18
Colorectal Adenocarcinoma (TCGA, PanCancer Atlas)	TCGA-AG-A002-01	Rectal Adenocarcinoma	L551I	OncoKB: Unknown, level NA;CIViC: NA;MyCancerGenome: not present;CancerHotspot: no;3DHotspot: no	MutationAssessor: impact: low, score: 0.88;SIFT: impact: deleterious, score: 0.05;Polyphen-2: impact: probably_damaging, score: 0.991	Missense_Mutation	SNP	diploid	1	.	.	.	10	123258030	123258030	G	T	10:g.123258030G>T	ENST00000358487.5:c.1651C>A	0.32		19	41		77	11431	44183
Head and Neck Squamous Cell Carcinoma (TCGA, PanCancer Atlas)	TCGA-CV-A6K1-01	Head and Neck Squamous Cell Carcinoma	S605L	OncoKB: Unknown, level NA;CIViC: NA;MyCancerGenome: not present;CancerHotspot: no;3DHotspot: no	MutationAssessor: impact: low, score: 1.145;SIFT: impact: deleterious, score: 0;Polyphen-2: impact: probably_damaging, score: 0.998	Missense_Mutation	SNP			.	.	.	10	123256095	123256095	G	A	10:g.123256095G>A	ENST00000358487.5:c.1814C>T	0.29		112	269		361	453	13/18
Liver Hepatocellular Carcinoma (TCGA, PanCancer Atlas)	TCGA-CC-A7IK-01	Hepatocellular Carcinoma	A344S	OncoKB: Unknown, level NA;CIViC: NA;MyCancerGenome: not present;CancerHotspot: no;3DHotspot: no	MutationAssessor: impact: medium, score: 2.61;SIFT: impact: deleterious, score: 0;Polyphen-2: impact: benign, score: 0.236	Missense_Mutation	SNP			.	.	.	10	123276887	123276887	C	A	10:g.123276887C>A	ENST00000358487.5:c.1030G>T	0.27		21	58		94	287	44061
Liver Hepatocellular Carcinoma (TCGA, PanCancer Atlas)	TCGA-RC-A6M6-01	Hepatocellular Carcinoma	D408G	OncoKB: Unknown, level NA;CIViC: NA;MyCancerGenome: not present;CancerHotspot: no;3DHotspot: no	MutationAssessor: impact: medium, score: 2.63;SIFT: impact: tolerated, score: 0.33;Polyphen-2: impact: possibly_damaging, score: 0.602	Missense_Mutation	SNP			.	.	.	10	123274695	123274695	T	C	10:g.123274695T>C	ENST00000358487.5:c.1223A>G	0.2		28	113		159	180	44092
Skin Cutaneous Melanoma (TCGA, PanCancer Atlas)	TCGA-EB-A41A-01	Cutaneous Melanoma	R625Q	OncoKB: Unknown, level NA;CIViC: NA;MyCancerGenome: not present;CancerHotspot: no;3DHotspot: no	MutationAssessor: impact: high, score: 3.83;SIFT: impact: deleterious, score: 0;Polyphen-2: impact: possibly_damaging, score: 0.849	Missense_Mutation	SNP		2	.	.	.	10	123247617	123247617	C	T	10:g.123247617C>T	ENST00000358487.5:c.1874G>A	0.5		59	59		90	1533	14/18
Skin Cutaneous Melanoma (TCGA, PanCancer Atlas)	TCGA-EE-A29S-06	Cutaneous Melanoma	R625Q	OncoKB: Unknown, level NA;CIViC: NA;MyCancerGenome: not present;CancerHotspot: no;3DHotspot: no	MutationAssessor: impact: high, score: 3.83;SIFT: impact: deleterious, score: 0;Polyphen-2: impact: possibly_damaging, score: 0.849	Missense_Mutation	SNP	diploid	2	.	.	.	10	123247617	123247617	C	T	10:g.123247617C>T	ENST00000358487.5:c.1874G>A	0.29	0.007	44	106	1	142	1005	14/18
Skin Cutaneous Melanoma (TCGA, PanCancer Atlas)	TCGA-EE-A2GO-06	Cutaneous Melanoma	M722I	OncoKB: Unknown, level NA;CIViC: NA;MyCancerGenome: not present;CancerHotspot: no;3DHotspot: no	MutationAssessor: impact: low, score: 0.825;SIFT: impact: deleterious, score: 0;Polyphen-2: impact: probably_damaging, score: 0.987	Missense_Mutation	SNP		1	.	.	.	10	123244938	123244938	C	T	10:g.123244938C>T	ENST00000358487.5:c.2166G>A	0.41		22	32		118	1909	16/18
Skin Cutaneous Melanoma (TCGA, PanCancer Atlas)	TCGA-GN-A265-06	Cutaneous Melanoma	D771N	OncoKB: Unknown, level NA;CIViC: NA;MyCancerGenome: not present;CancerHotspot: no;3DHotspot: no	MutationAssessor: impact: medium, score: 2.815;SIFT: NA;Polyphen-2: NA	Missense_Mutation	SNP		1	.	.	.	10	123239526	123239526	C	T	10:g.123239526C>T	ENST00000358487.5:c.2311G>A	0.11		15	118		207	968	18/18
Skin Cutaneous Melanoma (TCGA, PanCancer Atlas)	TCGA-ER-A19N-06	Cutaneous Melanoma	S440F	OncoKB: Unknown, level NA;CIViC: NA;MyCancerGenome: not present;CancerHotspot: no;3DHotspot: no	MutationAssessor: impact: medium, score: 3.105;SIFT: impact: tolerated, score: 0.07;Polyphen-2: impact: probably_damaging, score: 0.999	Missense_Mutation	SNP		1	.	.	.	10	123263424	123263424	G	A	10:g.123263424G>A	ENST00000358487.5:c.1319C>T	0.17		7	33		40	1151	44122
Skin Cutaneous Melanoma (TCGA, PanCancer Atlas)	TCGA-EB-A551-01	Cutaneous Melanoma	P423S	OncoKB: Unknown, level NA;CIViC: NA;MyCancerGenome: not present;CancerHotspot: no;3DHotspot: no	MutationAssessor: impact: medium, score: 3.005;SIFT: impact: deleterious, score: 0.03;Polyphen-2: impact: probably_damaging, score: 0.999	Missense_Mutation	SNP		1	.	.	.	10	123274651	123274651	G	A	10:g.123274651G>A	ENST00000358487.5:c.1267C>T	0.22		23	82		90	287	44092
Skin Cutaneous Melanoma (TCGA, PanCancer Atlas)	TCGA-EE-A2GT-06	Cutaneous Melanoma	S799F	OncoKB: Unknown, level NA;CIViC: NA;MyCancerGenome: not present;CancerHotspot: no;3DHotspot: no	MutationAssessor: impact: medium, score: 2.34;SIFT: NA;Polyphen-2: NA	Missense_Mutation	SNP		1	.	.	.	10	123239441	123239441	G	A	10:g.123239441G>A	ENST00000358487.5:c.2396C>T	0.29		19	46		140	1691	18/18
Skin Cutaneous Melanoma (TCGA, PanCancer Atlas)	TCGA-D3-A2JH-06	Cutaneous Melanoma	S437F	OncoKB: Unknown, level NA;CIViC: NA;MyCancerGenome: not present;CancerHotspot: no;3DHotspot: no	MutationAssessor: impact: medium, score: 3.155;SIFT: impact: deleterious, score: 0;Polyphen-2: impact: probably_damaging, score: 0.999	Missense_Mutation	SNP		1	.	.	.	10	123263433	123263433	G	A	10:g.123263433G>A	ENST00000358487.5:c.1310C>T	0.19		6	26		70	653	44122
Skin Cutaneous Melanoma (TCGA, PanCancer Atlas)	TCGA-EE-A2A2-06	Cutaneous Melanoma	A611V	OncoKB: Unknown, level NA;CIViC: NA;MyCancerGenome: not present;CancerHotspot: no;3DHotspot: no	MutationAssessor: impact: medium, score: 2.075;SIFT: impact: deleterious, score: 0.02;Polyphen-2: impact: probably_damaging, score: 0.995	Missense_Mutation	SNP	shallowdel	1	.	.	.	10	123256077	123256077	G	A	10:g.123256077G>A	ENST00000358487.5:c.1832C>T	0.3		166	391		401	1303	13/18
Skin Cutaneous Melanoma (TCGA, PanCancer Atlas)	TCGA-GN-A4U8-06	Cutaneous Melanoma	G552E	OncoKB: Unknown, level NA;CIViC: NA;MyCancerGenome: not present;CancerHotspot: no;3DHotspot: no	MutationAssessor: impact: low, score: 1.84;SIFT: impact: deleterious, score: 0;Polyphen-2: impact: probably_damaging, score: 1	Missense_Mutation	SNP			.	.	.	10	123258026	123258026	C	T	10:g.123258026C>T	ENST00000358487.5:c.1655G>A	0.4		26	39		51	340	44183
Skin Cutaneous Melanoma (TCGA, PanCancer Atlas)	TCGA-FR-A726-01	Cutaneous Melanoma	E711K	OncoKB: Unknown, level NA;CIViC: NA;MyCancerGenome: not present;CancerHotspot: no;3DHotspot: no	MutationAssessor: impact: low, score: 1.82;SIFT: impact: tolerated, score: 0.17;Polyphen-2: impact: probably_damaging, score: 0.995	Missense_Mutation	SNP			.	.	.	10	123244973	123244973	C	T	10:g.123244973C>T	ENST00000358487.5:c.2131G>A	0.33		49	99		133	5858	16/18
Skin Cutaneous Melanoma (TCGA, PanCancer Atlas)	TCGA-EE-A20C-06	Cutaneous Melanoma	G364E	OncoKB: Unknown, level NA;CIViC: NA;MyCancerGenome: not present;CancerHotspot: no;3DHotspot: no	MutationAssessor: impact: neutral, score: -1.445;SIFT: impact: tolerated, score: 1;Polyphen-2: impact: benign, score: 0	Missense_Mutation	SNP		1	.	.	.	10	123274827	123274827	C	T	10:g.123274827C>T	ENST00000358487.5:c.1091G>A	0.45		31	38		80	2073	44092
Skin Cutaneous Melanoma (TCGA, PanCancer Atlas)	TCGA-EE-A3JD-06	Cutaneous Melanoma	A455T	OncoKB: Unknown, level NA;CIViC: NA;MyCancerGenome: not present;CancerHotspot: no;3DHotspot: no	MutationAssessor: impact: neutral, score: 0.55;SIFT: impact: tolerated, score: 0.24;Polyphen-2: impact: benign, score: 0.003	Missense_Mutation	SNP			.	.	.	10	123263380	123263380	C	T	10:g.123263380C>T	ENST00000358487.5:c.1363G>A	0.09		6	63		78	1932	44122
Colorectal Adenocarcinoma (TCGA, PanCancer Atlas)	TCGA-AA-3821-01	Mucinous Adenocarcinoma of the Colon and Rectum	A355V	OncoKB: Unknown, level NA;CIViC: NA;MyCancerGenome: not present;CancerHotspot: no;3DHotspot: no	MutationAssessor: impact: low, score: 1.58;SIFT: impact: deleterious, score: 0;Polyphen-2: impact: probably_damaging, score: 0.998	Missense_Mutation	SNP			.	.	.	10	123276853	123276853	G	A	10:g.123276853G>A	ENST00000358487.5:c.1064C>T	0.08		12	134		51	792	44061
Uterine Corpus Endometrial Carcinoma (TCGA, PanCancer Atlas)	TCGA-EO-A3KX-01	Uterine Endometrioid Carcinoma	A355V	OncoKB: Unknown, level NA;CIViC: NA;MyCancerGenome: not present;CancerHotspot: no;3DHotspot: no	MutationAssessor: impact: low, score: 1.58;SIFT: impact: deleterious, score: 0;Polyphen-2: impact: probably_damaging, score: 0.998	Missense_Mutation	SNP			.	.	.	10	123276853	123276853	G	A	10:g.123276853G>A	ENST00000358487.5:c.1064C>T	0.52		33	30		35	3203	44061
Skin Cutaneous Melanoma (TCGA, PanCancer Atlas)	TCGA-D3-A8GI-06	Cutaneous Melanoma	R330Q	OncoKB: Unknown, level NA;CIViC: NA;MyCancerGenome: not present;CancerHotspot: no;3DHotspot: no	MutationAssessor: impact: neutral, score: 0.505;SIFT: impact: tolerated, score: 0.05;Polyphen-2: impact: benign, score: 0.001	Missense_Mutation	SNP		2	.	.	.	10	123276928	123276928	C	T	10:g.123276928C>T	ENST00000358487.5:c.989G>A	0.22		10	36		60	4282	44061
Skin Cutaneous Melanoma (TCGA, PanCancer Atlas)	TCGA-D3-A8GI-06	Cutaneous Melanoma	E768K	OncoKB: Unknown, level NA;CIViC: NA;MyCancerGenome: not present;CancerHotspot: no;3DHotspot: no	MutationAssessor: impact: medium, score: 2.815;SIFT: NA;Polyphen-2: NA	Missense_Mutation	SNP			.	.	.	10	123239535	123239535	C	T	10:g.123239535C>T	ENST00000358487.5:c.2302G>A	0.55		65	53		154	4282	18/18
Colorectal Adenocarcinoma (TCGA, PanCancer Atlas)	TCGA-A6-5666-01	Colon Adenocarcinoma	R6C	OncoKB: Unknown, level NA;CIViC: NA;MyCancerGenome: not present;CancerHotspot: no;3DHotspot: no	MutationAssessor: impact: neutral, score: 0.55;SIFT: impact: tolerated_low_confidence, score: 0.2;Polyphen-2: impact: benign, score: 0.003	Missense_Mutation	SNP		2	.	.	.	10	123353316	123353316	G	A	10:g.123353316G>A	ENST00000358487.5:c.16C>T	0.44		36	46		195	91	43879
Uterine Corpus Endometrial Carcinoma (TCGA, PanCancer Atlas)	TCGA-A5-A0G1-01	Uterine Serous Carcinoma/Uterine Papillary Serous Carcinoma	P559H	OncoKB: Unknown, level NA;CIViC: NA;MyCancerGenome: not present;CancerHotspot: no;3DHotspot: no	MutationAssessor: impact: low, score: 1.645;SIFT: impact: deleterious, score: 0;Polyphen-2: impact: probably_damaging, score: 0.964	Missense_Mutation	SNP			.	.	.	10	123256233	123256233	G	T	10:g.123256233G>T	ENST00000358487.5:c.1676C>A	0.17		9	43		73	10820	13/18
Uterine Corpus Endometrial Carcinoma (TCGA, PanCancer Atlas)	TCGA-AJ-A8CV-01	Uterine Endometrioid Carcinoma	V395D	OncoKB: Unknown, level NA;CIViC: NA;MyCancerGenome: not present;CancerHotspot: no;3DHotspot: no	MutationAssessor: impact: medium, score: 2.675;SIFT: impact: deleterious, score: 0.02;Polyphen-2: impact: possibly_damaging, score: 0.849	Missense_Mutation	SNP		1	.	.	.	10	123274734	123274734	A	T	10:g.123274734A>T	ENST00000358487.5:c.1184T>A	0.7		26	11		37	218	44092
Uterine Corpus Endometrial Carcinoma (TCGA, PanCancer Atlas)	TCGA-AX-A1CE-01	Uterine Endometrioid Carcinoma	E536K	OncoKB: Unknown, level NA;CIViC: NA;MyCancerGenome: not present;CancerHotspot: no;3DHotspot: no	MutationAssessor: impact: low, score: 0.86;SIFT: impact: deleterious, score: 0.01;Polyphen-2: impact: probably_damaging, score: 0.995	Missense_Mutation	SNP			.	.	.	10	123258075	123258075	C	T	10:g.123258075C>T	ENST00000358487.5:c.1606G>A	0.5		63	63		133	11440	44183
Acute Myeloid Leukemia (TCGA, PanCancer Atlas)	TCGA-AB-2826-03	Acute Myeloid Leukemia	V709M	OncoKB: Unknown, level NA;CIViC: NA;MyCancerGenome: not present;CancerHotspot: no;3DHotspot: no	MutationAssessor: impact: neutral, score: 0.66;SIFT: impact: deleterious, score: 0.03;Polyphen-2: impact: probably_damaging, score: 0.999	Missense_Mutation	SNP			.	.	.	10	123244979	123244979	C	T	10:g.123244979C>T	ENST00000358487.5:c.2125G>A	0.06		9	148		140	635	16/18
Uterine Corpus Endometrial Carcinoma (TCGA, PanCancer Atlas)	TCGA-A5-A0G2-01	Uterine Serous Carcinoma/Uterine Papillary Serous Carcinoma	A648T	OncoKB: Likely Neutral, level NA;CIViC: NA;MyCancerGenome: not present;CancerHotspot: no;3DHotspot: no	MutationAssessor: impact: low, score: 1.6;SIFT: impact: deleterious, score: 0.05;Polyphen-2: impact: possibly_damaging, score: 0.797	Missense_Mutation	SNP	diploid	4	.	.	.	10	123247549	123247549	C	T	10:g.123247549C>T	ENST00000358487.5:c.1942G>A	0.22		67	235		344	25712	14/18
Bladder Urothelial Carcinoma (TCGA, PanCancer Atlas)	TCGA-YC-A89H-01	Bladder Urothelial Carcinoma	X480_splice	OncoKB: Unknown, level NA;CIViC: NA;MyCancerGenome: not present;CancerHotspot: no;3DHotspot: no	MutationAssessor: impact: , score: undefined;SIFT: NA;Polyphen-2: NA	Splice_Region	SNP			.	.	.	10	123263301	123263301	C	T	10:g.123263301C>T	ENST00000358487.5:c.1439+3G>A	0.3		20	47		62	1370
Breast Invasive Carcinoma (TCGA, PanCancer Atlas)	TCGA-3C-AALJ-01	Breast Invasive Ductal Carcinoma	V122M	OncoKB: Unknown, level NA;CIViC: NA;MyCancerGenome: not present;CancerHotspot: no;3DHotspot: no	MutationAssessor: impact: high, score: 3.615;SIFT: NA;Polyphen-2: NA	Missense_Mutation	SNP			.	.	.	10	123324964	123324964	C	T	10:g.123324964C>T	ENST00000358487.5:c.364G>A	0.38		25	41		45	28	43908
Breast Invasive Carcinoma (TCGA, PanCancer Atlas)	TCGA-AN-A03X-01	Breast Invasive Ductal Carcinoma	L262P	OncoKB: Unknown, level NA;CIViC: NA;MyCancerGenome: not present;CancerHotspot: no;3DHotspot: no	MutationAssessor: impact: neutral, score: 0.73;SIFT: impact: deleterious, score: 0;Polyphen-2: impact: probably_damaging, score: 1	Missense_Mutation	SNP			.	.	.	10	123279647	123279647	A	G	10:g.123279647A>G	ENST00000358487.5:c.785T>C	0.06		7	116		85	36	44030
Breast Invasive Carcinoma (TCGA, PanCancer Atlas)	TCGA-D8-A27V-01	Breast Invasive Lobular Carcinoma	V77Cfs*18	OncoKB: Unknown, level NA;CIViC: NA;MyCancerGenome: not present;CancerHotspot: no;3DHotspot: no	MutationAssessor: NA;SIFT: NA;Polyphen-2: NA	Frame_Shift_Del	DEL			.	.	.	10	123325099	123325099	C	-	10:g.123325099del	ENST00000358487.5:c.229del	0.1		16	143		62	3081	43908
Breast Invasive Carcinoma (TCGA, PanCancer Atlas)	TCGA-EW-A2FV-01	Breast Invasive Carcinoma (NOS)	N82Tfs*13	OncoKB: Unknown, level NA;CIViC: NA;MyCancerGenome: not present;CancerHotspot: no;3DHotspot: no	MutationAssessor: NA;SIFT: NA;Polyphen-2: NA	Frame_Shift_Del	DEL			.	.	.	10	123325088	123325088	C	-	10:g.123325088del	ENST00000358487.5:c.240del	0.08		14	153		127	3877	43908
Colorectal Adenocarcinoma (TCGA, PanCancer Atlas)	TCGA-F5-6814-01	Rectal Adenocarcinoma	R446S	OncoKB: Unknown, level NA;CIViC: NA;MyCancerGenome: not present;CancerHotspot: no;3DHotspot: no	MutationAssessor: impact: medium, score: 2.785;SIFT: impact: deleterious, score: 0;Polyphen-2: impact: probably_damaging, score: 0.996	Missense_Mutation	SNP	diploid	1	.	.	.	10	123263405	123263405	C	A	10:g.123263405C>A	ENST00000358487.5:c.1338G>T	0.2		15	60		136	9454	44122
Colorectal Adenocarcinoma (TCGA, PanCancer Atlas)	TCGA-A6-6782-01	Colon Adenocarcinoma	I447M	OncoKB: Unknown, level NA;CIViC: NA;MyCancerGenome: not present;CancerHotspot: no;3DHotspot: no	MutationAssessor: impact: medium, score: 2.47;SIFT: impact: deleterious, score: 0.01;Polyphen-2: impact: probably_damaging, score: 0.999	Missense_Mutation	SNP			.	.	.	10	123263402	123263402	T	C	10:g.123263402T>C	ENST00000358487.5:c.1341A>G	0.15	0.02	12	70	1	58	126	44122
Colorectal Adenocarcinoma (TCGA, PanCancer Atlas)	TCGA-AA-3510-01	Colon Adenocarcinoma	L550I	OncoKB: Unknown, level NA;CIViC: NA;MyCancerGenome: not present;CancerHotspot: no;3DHotspot: no	MutationAssessor: impact: low, score: 1.805;SIFT: impact: deleterious, score: 0.01;Polyphen-2: impact: probably_damaging, score: 0.998	Missense_Mutation	SNP		1	.	.	.	10	123258033	123258033	G	T	10:g.123258033G>T	ENST00000358487.5:c.1648C>A	0.2		13	53		41	3071	44183
Colorectal Adenocarcinoma (TCGA, PanCancer Atlas)	TCGA-AA-3713-01	Colon Adenocarcinoma	G139D	OncoKB: Unknown, level NA;CIViC: NA;MyCancerGenome: not present;CancerHotspot: no;3DHotspot: no	MutationAssessor: impact: neutral, score: 0.77;SIFT: impact: tolerated, score: 0.24;Polyphen-2: impact: probably_damaging, score: 0.977	Missense_Mutation	SNP		1	.	.	.	10	123324054	123324054	C	T	10:g.123324054C>T	ENST00000358487.5:c.416G>A	0.3		79	188		121	1021	43939
Colorectal Adenocarcinoma (TCGA, PanCancer Atlas)	TCGA-AM-5821-01	Colon Adenocarcinoma	R737M	OncoKB: Unknown, level NA;CIViC: NA;MyCancerGenome: not present;CancerHotspot: no;3DHotspot: no	MutationAssessor: impact: neutral, score: 0.645;SIFT: impact: deleterious, score: 0;Polyphen-2: impact: probably_damaging, score: 0.997	Missense_Mutation	SNP		2	.	.	.	10	123243303	123243303	C	A	10:g.123243303C>A	ENST00000358487.5:c.2210G>T	0.53		34	30		102	1205	17/18
Colorectal Adenocarcinoma (TCGA, PanCancer Atlas)	TCGA-AM-5821-01	Colon Adenocarcinoma	R737G	OncoKB: Unknown, level NA;CIViC: NA;MyCancerGenome: not present;CancerHotspot: no;3DHotspot: no	MutationAssessor: impact: low, score: 1.195;SIFT: impact: deleterious, score: 0;Polyphen-2: impact: probably_damaging, score: 0.996	Missense_Mutation	SNP		2	.	.	.	10	123243304	123243304	T	C	10:g.123243304T>C	ENST00000358487.5:c.2209A>G	0.54		34	29		102	1205	17/18
Colorectal Adenocarcinoma (TCGA, PanCancer Atlas)	TCGA-AY-6196-01	Mucinous Adenocarcinoma of the Colon and Rectum	M497I	OncoKB: Unknown, level NA;CIViC: NA;MyCancerGenome: not present;CancerHotspot: no;3DHotspot: no	MutationAssessor: impact: neutral, score: 0.285;SIFT: impact: tolerated, score: 0.09;Polyphen-2: impact: probably_damaging, score: 0.978	Missense_Mutation	SNP		1	.	.	.	10	123260410	123260410	C	T	10:g.123260410C>T	ENST00000358487.5:c.1491G>A	0.13		14	94		54	212	44153
Colorectal Adenocarcinoma (TCGA, PanCancer Atlas)	TCGA-AY-6196-01	Mucinous Adenocarcinoma of the Colon and Rectum	G345S	OncoKB: Unknown, level NA;CIViC: NA;MyCancerGenome: not present;CancerHotspot: no;3DHotspot: no	MutationAssessor: impact: neutral, score: -0.835;SIFT: impact: tolerated, score: 0.12;Polyphen-2: impact: benign, score: 0.009	Missense_Mutation	SNP			.	.	.	10	123276884	123276884	C	T	10:g.123276884C>T	ENST00000358487.5:c.1033G>A	0.16		21	109		50	212	44061
Colorectal Adenocarcinoma (TCGA, PanCancer Atlas)	TCGA-AZ-4681-01	Colon Adenocarcinoma	P54Q	OncoKB: Unknown, level NA;CIViC: NA;MyCancerGenome: not present;CancerHotspot: no;3DHotspot: no	MutationAssessor: impact: medium, score: 2.14;SIFT: NA;Polyphen-2: NA	Missense_Mutation	SNP			.	.	.	10	123325167	123325167	G	T	10:g.123325167G>T	ENST00000358487.5:c.161C>A	0.05		7	121		129	79	43908
Colorectal Adenocarcinoma (TCGA, PanCancer Atlas)	TCGA-AZ-6598-01	Colon Adenocarcinoma	G338Ifs*18	OncoKB: Unknown, level NA;CIViC: NA;MyCancerGenome: not present;CancerHotspot: no;3DHotspot: no	MutationAssessor: NA;SIFT: NA;Polyphen-2: NA	Frame_Shift_Del	DEL			.	.	.	10	123276899	123276905	ATTCCCC	-	10:g.123276899_123276905del	ENST00000358487.5:c.1012_1018del	0.36		19	34		57	2317	44061
Colorectal Adenocarcinoma (TCGA, PanCancer Atlas)	TCGA-CA-6717-01	Mucinous Adenocarcinoma of the Colon and Rectum	I44L	OncoKB: Unknown, level NA;CIViC: NA;MyCancerGenome: not present;CancerHotspot: no;3DHotspot: no	MutationAssessor: impact: low, score: 1.385;SIFT: NA;Polyphen-2: NA	Missense_Mutation	SNP			.	.	.	10	123325198	123325198	T	G	10:g.123325198T>G	ENST00000358487.5:c.130A>C	0.1		13	121		94	9586	43908
Colorectal Adenocarcinoma (TCGA, PanCancer Atlas)	TCGA-D5-6530-01	Colon Adenocarcinoma	V445M	OncoKB: Unknown, level NA;CIViC: NA;MyCancerGenome: not present;CancerHotspot: no;3DHotspot: no	MutationAssessor: impact: medium, score: 2.155;SIFT: impact: tolerated, score: 0.16;Polyphen-2: impact: probably_damaging, score: 0.999	Missense_Mutation	SNP			.	.	.	10	123263410	123263410	C	T	10:g.123263410C>T	ENST00000358487.5:c.1333G>A	0.34		164	312		102	1049	44122
Cervical Squamous Cell Carcinoma (TCGA, PanCancer Atlas)	TCGA-EK-A2RN-01	Cervical Squamous Cell Carcinoma	X686_splice	OncoKB: Unknown, level NA;CIViC: NA;MyCancerGenome: not present;CancerHotspot: no;3DHotspot: no	MutationAssessor: impact: , score: undefined;SIFT: NA;Polyphen-2: NA	Splice_Region	SNP			.	.	.	10	123246865	123246865	C	T	10:g.123246865C>T	ENST00000358487.5:c.2057+3G>A	0.31		8	18		39	139
Cervical Squamous Cell Carcinoma (TCGA, PanCancer Atlas)	TCGA-Q1-A73O-01	Cervical Squamous Cell Carcinoma	S792L	OncoKB: Unknown, level NA;CIViC: NA;MyCancerGenome: not present;CancerHotspot: no;3DHotspot: no	MutationAssessor: impact: medium, score: 2.725;SIFT: NA;Polyphen-2: NA	Missense_Mutation	SNP			.	.	.	10	123239462	123239462	G	A	10:g.123239462G>A	ENST00000358487.5:c.2375C>T	0.32		16	34		81	1300	18/18
Glioblastoma Multiforme (TCGA, PanCancer Atlas)	TCGA-06-1801-01	Glioblastoma Multiforme	G462V	OncoKB: Unknown, level NA;CIViC: NA;MyCancerGenome: not present;CancerHotspot: no;3DHotspot: no	MutationAssessor: impact: medium, score: 2.2;SIFT: impact: tolerated, score: 0.09;Polyphen-2: impact: probably_damaging, score: 0.96	Missense_Mutation	SNP			.	.	.	10	123263358	123263358	C	A	10:g.123263358C>A	ENST00000358487.5:c.1385G>T	0.8		16	4		47	246	44122
Glioblastoma Multiforme (TCGA, PanCancer Atlas)	TCGA-74-6577-01	Glioblastoma Multiforme	K279N	OncoKB: Unknown, level NA;CIViC: NA;MyCancerGenome: not present;CancerHotspot: no;3DHotspot: no	MutationAssessor: impact: low, score: 1.085;SIFT: impact: deleterious, score: 0.01;Polyphen-2: impact: probably_damaging, score: 0.999	Missense_Mutation	SNP			.	.	.	10	123279595	123279595	C	A	10:g.123279595C>A	ENST00000358487.5:c.837G>T	0.08		4	46		91	92	44030
Brain Lower Grade Glioma (TCGA, PanCancer Atlas)	TCGA-DU-6392-01	Astrocytoma	A168T	OncoKB: Unknown, level NA;CIViC: NA;MyCancerGenome: not present;CancerHotspot: no;3DHotspot: no	MutationAssessor: impact: neutral, score: -0.255;SIFT: impact: deleterious, score: 0;Polyphen-2: impact: probably_damaging, score: 0.998	Missense_Mutation	SNP			.	.	.	10	123310926	123310926	C	T	10:g.123310926C>T	ENST00000358487.5:c.502G>A	0.11		6	47		68	10863	43969
Lung Squamous Cell Carcinoma (TCGA, PanCancer Atlas)	TCGA-21-1080-01	Lung Squamous Cell Carcinoma	V516M	OncoKB: Unknown, level NA;CIViC: NA;MyCancerGenome: not present;CancerHotspot: no;3DHotspot: no	MutationAssessor: impact: medium, score: 2.34;SIFT: impact: deleterious, score: 0;Polyphen-2: impact: possibly_damaging, score: 0.529	Missense_Mutation	SNP			.	.	.	10	123260355	123260355	C	T	10:g.123260355C>T	ENST00000358487.5:c.1546G>A	0.43		30	39		70	913	44153
Ovarian Serous Cystadenocarcinoma (TCGA, PanCancer Atlas)	TCGA-13-0889-01	Serous Ovarian Cancer	Y680*	OncoKB: Unknown, level NA;CIViC: NA;MyCancerGenome: not present;CancerHotspot: no;3DHotspot: no	MutationAssessor: NA;SIFT: NA;Polyphen-2: NA	Nonsense_Mutation	INS			.	.	.	10	123246885	123246886	-	T	10:g.123246885_123246886insT	ENST00000358487.5:c.2039dup	0.11		18	139		225	1066	15/18
Ovarian Serous Cystadenocarcinoma (TCGA, PanCancer Atlas)	TCGA-13-0889-01	Serous Ovarian Cancer	A371Sfs*63	OncoKB: Unknown, level NA;CIViC: NA;MyCancerGenome: not present;CancerHotspot: no;3DHotspot: no	MutationAssessor: NA;SIFT: NA;Polyphen-2: NA	Frame_Shift_Ins	INS			.	.	.	10	123274808	123274809	-	G	10:g.123274808_123274809insG	ENST00000358487.5:c.1109dup	0.09		11	106		270	1066	44092
Ovarian Serous Cystadenocarcinoma (TCGA, PanCancer Atlas)	TCGA-61-1730-01	Serous Ovarian Cancer	H78N	OncoKB: Unknown, level NA;CIViC: NA;MyCancerGenome: not present;CancerHotspot: no;3DHotspot: no	MutationAssessor: impact: neutral, score: 0.135;SIFT: NA;Polyphen-2: NA	Missense_Mutation	SNP			.	.	.	10	123325096	123325096	G	T	10:g.123325096G>T	ENST00000358487.5:c.232C>A	0.08		23	265		57	64	43908
Ovarian Serous Cystadenocarcinoma (TCGA, PanCancer Atlas)	TCGA-61-2095-01	Serous Ovarian Cancer	E710G	OncoKB: Unknown, level NA;CIViC: NA;MyCancerGenome: not present;CancerHotspot: no;3DHotspot: no	MutationAssessor: impact: low, score: 0.91;SIFT: impact: deleterious, score: 0;Polyphen-2: impact: probably_damaging, score: 0.999	Missense_Mutation	SNP			.	.	.	10	123244975	123244975	T	C	10:g.123244975T>C	ENST00000358487.5:c.2129A>G	0.79		179	48		193	196	16/18
Skin Cutaneous Melanoma (TCGA, PanCancer Atlas)	TCGA-D3-A3C7-06	Cutaneous Melanoma	M1?	OncoKB: Unknown, level NA;CIViC: NA;MyCancerGenome: not present;CancerHotspot: no;3DHotspot: no	MutationAssessor: impact: , score: undefined;SIFT: impact: deleterious_low_confidence, score: 0;Polyphen-2: impact: benign, score: 0.421	Translation_Start_Site	SNP			.	.	.	10	123353329	123353329	C	A	10:g.123353329C>A	ENST00000358487.5:c.3G>T	0.11		3	25		58	1444	43879
Skin Cutaneous Melanoma (TCGA, PanCancer Atlas)	TCGA-D3-A3CE-06	Cutaneous Melanoma	G238W	OncoKB: Unknown, level NA;CIViC: NA;MyCancerGenome: not present;CancerHotspot: no;3DHotspot: no	MutationAssessor: impact: high, score: 4.64;SIFT: impact: deleterious, score: 0;Polyphen-2: impact: probably_damaging, score: 1	Missense_Mutation	SNP			.	.	.	10	123298142	123298142	C	A	10:g.123298142C>A	ENST00000358487.5:c.712G>T	0.12		3	22		66	2105	44000
Skin Cutaneous Melanoma (TCGA, PanCancer Atlas)	TCGA-D3-A8GI-06	Cutaneous Melanoma	G76R	OncoKB: Unknown, level NA;CIViC: NA;MyCancerGenome: not present;CancerHotspot: no;3DHotspot: no	MutationAssessor: impact: medium, score: 2.89;SIFT: NA;Polyphen-2: NA	Missense_Mutation	SNP			.	.	.	10	123325102	123325102	C	T	10:g.123325102C>T	ENST00000358487.5:c.226G>A	0.19		17	72		138	4282	43908
Skin Cutaneous Melanoma (TCGA, PanCancer Atlas)	TCGA-D3-A8GM-06	Cutaneous Melanoma	T370I	OncoKB: Unknown, level NA;CIViC: NA;MyCancerGenome: not present;CancerHotspot: no;3DHotspot: no	MutationAssessor: impact: neutral, score: 0.505;SIFT: impact: tolerated, score: 0.18;Polyphen-2: impact: benign, score: 0.283	Missense_Mutation	SNP		4	.	.	.	10	123274809	123274809	G	A	10:g.123274809G>A	ENST00000358487.5:c.1109C>T	0.45		25	31		74	3285	44092
Skin Cutaneous Melanoma (TCGA, PanCancer Atlas)	TCGA-D3-A8GR-06	Cutaneous Melanoma	G316D	OncoKB: Unknown, level NA;CIViC: NA;MyCancerGenome: not present;CancerHotspot: no;3DHotspot: no	MutationAssessor: impact: neutral, score: -0.08;SIFT: impact: tolerated, score: 0.29;Polyphen-2: impact: probably_damaging, score: 1	Missense_Mutation	SNP			.	.	.	10	123276970	123276970	C	T	10:g.123276970C>T	ENST00000358487.5:c.947G>A	0.3		17	39		56	318	44061
Skin Cutaneous Melanoma (TCGA, PanCancer Atlas)	TCGA-DA-A1I7-06	Cutaneous Melanoma	P443T	OncoKB: Unknown, level NA;CIViC: NA;MyCancerGenome: not present;CancerHotspot: no;3DHotspot: no	MutationAssessor: impact: medium, score: 2.945;SIFT: impact: deleterious, score: 0.02;Polyphen-2: impact: probably_damaging, score: 0.999	Missense_Mutation	SNP			.	.	.	10	123263416	123263416	G	T	10:g.123263416G>T	ENST00000358487.5:c.1327C>A	0.1		3	27		45	846	44122
Skin Cutaneous Melanoma (TCGA, PanCancer Atlas)	TCGA-DA-A1IB-06	Cutaneous Melanoma	W356L	OncoKB: Unknown, level NA;CIViC: NA;MyCancerGenome: not present;CancerHotspot: no;3DHotspot: no	MutationAssessor: impact: neutral, score: 0.15;SIFT: impact: deleterious, score: 0;Polyphen-2: impact: probably_damaging, score: 0.998	Missense_Mutation	SNP			.	.	.	10	123276850	123276850	C	A	10:g.123276850C>A	ENST00000358487.5:c.1067G>T	0.1		3	26		23	2116	44061
Skin Cutaneous Melanoma (TCGA, PanCancer Atlas)	TCGA-EE-A29L-06	Cutaneous Melanoma	L757F	OncoKB: Unknown, level NA;CIViC: NA;MyCancerGenome: not present;CancerHotspot: no;3DHotspot: no	MutationAssessor: impact: medium, score: 2.84;SIFT: impact: deleterious, score: 0;Polyphen-2: impact: probably_damaging, score: 0.999	Missense_Mutation	SNP			.	.	.	10	123243242	123243242	C	A	10:g.123243242C>A	ENST00000358487.5:c.2271G>T	0.11		4	31		29	2212	17/18
Skin Cutaneous Melanoma (TCGA, PanCancer Atlas)	TCGA-EE-A29L-06	Cutaneous Melanoma	R737S	OncoKB: Unknown, level NA;CIViC: NA;MyCancerGenome: not present;CancerHotspot: no;3DHotspot: no	MutationAssessor: impact: neutral, score: 0.01;SIFT: impact: deleterious, score: 0.02;Polyphen-2: impact: probably_damaging, score: 0.996	Missense_Mutation	SNP		2	.	.	.	10	123243302	123243302	C	A	10:g.123243302C>A	ENST00000358487.5:c.2211G>T	0.08		3	34		29	2212	17/18
Skin Cutaneous Melanoma (TCGA, PanCancer Atlas)	TCGA-FS-A1ZP-06	Cutaneous Melanoma	R737S	OncoKB: Unknown, level NA;CIViC: NA;MyCancerGenome: not present;CancerHotspot: no;3DHotspot: no	MutationAssessor: impact: neutral, score: 0.01;SIFT: impact: deleterious, score: 0.02;Polyphen-2: impact: probably_damaging, score: 0.996	Missense_Mutation	SNP		2	.	.	.	10	123243302	123243302	C	A	10:g.123243302C>A	ENST00000358487.5:c.2211G>T	0.11		3	25		33	1260	17/18
Skin Cutaneous Melanoma (TCGA, PanCancer Atlas)	TCGA-EE-A2GR-06	Cutaneous Melanoma	G493W	OncoKB: Unknown, level NA;CIViC: NA;MyCancerGenome: not present;CancerHotspot: no;3DHotspot: no	MutationAssessor: impact: high, score: 4.62;SIFT: impact: deleterious, score: 0.01;Polyphen-2: impact: probably_damaging, score: 1	Missense_Mutation	SNP			.	.	.	10	123260424	123260424	C	A	10:g.123260424C>A	ENST00000358487.5:c.1477G>T	0.08		4	44		43	1747	44153
Skin Cutaneous Melanoma (TCGA, PanCancer Atlas)	TCGA-EE-A2GT-06	Cutaneous Melanoma	P672Q	OncoKB: Unknown, level NA;CIViC: NA;MyCancerGenome: not present;CancerHotspot: no;3DHotspot: no	MutationAssessor: impact: high, score: 3.865;SIFT: impact: deleterious, score: 0;Polyphen-2: impact: probably_damaging, score: 0.981	Missense_Mutation	SNP			.	.	.	10	123246910	123246910	G	T	10:g.123246910G>T	ENST00000358487.5:c.2015C>A	0.09		4	39		73	1691	15/18
Skin Cutaneous Melanoma (TCGA, PanCancer Atlas)	TCGA-EE-A2GT-06	Cutaneous Melanoma	E465*	OncoKB: Unknown, level NA;CIViC: NA;MyCancerGenome: not present;CancerHotspot: no;3DHotspot: no	MutationAssessor: NA;SIFT: NA;Polyphen-2: NA	Nonsense_Mutation	SNP		1	.	.	.	10	123263350	123263350	C	A	10:g.123263350C>A	ENST00000358487.5:c.1393G>T	0.11		5	40		68	1691	44122
Skin Cutaneous Melanoma (TCGA, PanCancer Atlas)	TCGA-FS-A1ZB-06	Cutaneous Melanoma	G690W	OncoKB: Unknown, level NA;CIViC: NA;MyCancerGenome: not present;CancerHotspot: no;3DHotspot: no	MutationAssessor: impact: high, score: 4.395;SIFT: impact: deleterious, score: 0;Polyphen-2: impact: probably_damaging, score: 1	Missense_Mutation	SNP		1	.	.	.	10	123245036	123245036	C	A	10:g.123245036C>A	ENST00000358487.5:c.2068G>T	0.1		6	53		55	1226	16/18
Stomach Adenocarcinoma (TCGA, PanCancer Atlas)	TCGA-VQ-A8PP-01	Tubular Stomach Adenocarcinoma	N194Tfs*39	OncoKB: Unknown, level NA;CIViC: NA;MyCancerGenome: not present;CancerHotspot: no;3DHotspot: no	MutationAssessor: NA;SIFT: NA;Polyphen-2: NA	Frame_Shift_Del	DEL			.	.	.	10	123310847	123310847	T	-	10:g.123310847del	ENST00000358487.5:c.581del	0.21		26	96		82	1327	43969
Uterine Corpus Endometrial Carcinoma (TCGA, PanCancer Atlas)	TCGA-A5-A0G1-01	Uterine Serous Carcinoma/Uterine Papillary Serous Carcinoma	W214C	OncoKB: Unknown, level NA;CIViC: NA;MyCancerGenome: not present;CancerHotspot: no;3DHotspot: no	MutationAssessor: impact: low, score: 1.455;SIFT: impact: deleterious, score: 0;Polyphen-2: impact: probably_damaging, score: 0.999	Missense_Mutation	SNP			.	.	.	10	123298212	123298212	C	A	10:g.123298212C>A	ENST00000358487.5:c.642G>T	0.19		15	66		175	10820	44000
Uterine Corpus Endometrial Carcinoma (TCGA, PanCancer Atlas)	TCGA-A5-A0G1-01	Uterine Serous Carcinoma/Uterine Papillary Serous Carcinoma	R84M	OncoKB: Unknown, level NA;CIViC: NA;MyCancerGenome: not present;CancerHotspot: no;3DHotspot: no	MutationAssessor: impact: high, score: 3.915;SIFT: NA;Polyphen-2: NA	Missense_Mutation	SNP			.	.	.	10	123325077	123325077	C	A	10:g.123325077C>A	ENST00000358487.5:c.251G>T	0.17	0.0034	26	130	1	294	10820	43908
Uterine Corpus Endometrial Carcinoma (TCGA, PanCancer Atlas)	TCGA-A5-A0G2-01	Uterine Serous Carcinoma/Uterine Papillary Serous Carcinoma	K405N	OncoKB: Unknown, level NA;CIViC: NA;MyCancerGenome: not present;CancerHotspot: no;3DHotspot: no	MutationAssessor: impact: medium, score: 2.635;SIFT: impact: deleterious, score: 0.02;Polyphen-2: impact: probably_damaging, score: 0.999	Missense_Mutation	SNP	diploid		.	.	.	10	123274703	123274703	C	A	10:g.123274703C>A	ENST00000358487.5:c.1215G>T	0.26		25	71		129	25712	44092
Uterine Corpus Endometrial Carcinoma (TCGA, PanCancer Atlas)	TCGA-A5-A0G2-01	Uterine Serous Carcinoma/Uterine Papillary Serous Carcinoma	A389T	OncoKB: Likely Neutral, level NA;CIViC: NA;MyCancerGenome: not present;CancerHotspot: no;3DHotspot: no	MutationAssessor: impact: low, score: 1.78;SIFT: impact: tolerated, score: 0.35;Polyphen-2: impact: benign, score: 0.005	Missense_Mutation	SNP	diploid	1	.	.	.	10	123274753	123274753	C	T	10:g.123274753C>T	ENST00000358487.5:c.1165G>A	0.14		14	88		147	25712	44092
Uterine Corpus Endometrial Carcinoma (TCGA, PanCancer Atlas)	TCGA-AJ-A3EL-01	Uterine Endometrioid Carcinoma	A414Gfs*20	OncoKB: Unknown, level NA;CIViC: NA;MyCancerGenome: not present;CancerHotspot: no;3DHotspot: no	MutationAssessor: NA;SIFT: NA;Polyphen-2: NA	Frame_Shift_Ins	INS			.	.	.	10	123274677	123274678	-	C	10:g.123274677_123274678insC	ENST00000358487.5:c.1240dup	0.33		24	48		42	7385	44092
Uterine Corpus Endometrial Carcinoma (TCGA, PanCancer Atlas)	TCGA-AP-A1DP-01	Uterine Endometrioid Carcinoma	N173Kfs*27	OncoKB: Unknown, level NA;CIViC: NA;MyCancerGenome: not present;CancerHotspot: no;3DHotspot: no	MutationAssessor: NA;SIFT: NA;Polyphen-2: NA	Frame_Shift_Ins	INS			.	.	.	10	123310909	123310910	-	T	10:g.123310909_123310910insT	ENST00000358487.5:c.518dup	0.27		36	99		146	448	43969
Uterine Corpus Endometrial Carcinoma (TCGA, PanCancer Atlas)	TCGA-AX-A06F-01	Uterine Endometrioid Carcinoma	T482I	OncoKB: Unknown, level NA;CIViC: NA;MyCancerGenome: not present;CancerHotspot: no;3DHotspot: no	MutationAssessor: impact: low, score: 0.92;SIFT: impact: tolerated, score: 0.24;Polyphen-2: impact: probably_damaging, score: 0.998	Missense_Mutation	SNP			.	.	.	10	123260456	123260456	G	A	10:g.123260456G>A	ENST00000358487.5:c.1445C>T	0.31		15	33		74	7282	44153
Uterine Corpus Endometrial Carcinoma (TCGA, PanCancer Atlas)	TCGA-AX-A1CE-01	Uterine Endometrioid Carcinoma	Y779C	OncoKB: Unknown, level NA;CIViC: NA;MyCancerGenome: not present;CancerHotspot: no;3DHotspot: no	MutationAssessor: impact: medium, score: 2.815;SIFT: NA;Polyphen-2: NA	Missense_Mutation	SNP			.	.	.	10	123239501	123239501	T	C	10:g.123239501T>C	ENST00000358487.5:c.2336A>G	0.38		25	40		64	11440	18/18
Uterine Corpus Endometrial Carcinoma (TCGA, PanCancer Atlas)	TCGA-AX-A1CE-01	Uterine Endometrioid Carcinoma	X558_splice	OncoKB: Unknown, level NA;CIViC: NA;MyCancerGenome: not present;CancerHotspot: no;3DHotspot: no	MutationAssessor: impact: medium, score: 2.65;SIFT: NA;Polyphen-2: NA	Splice_Site	SNP			.	.	.	10	123256237	123256237	C	A	10:g.123256237C>A	ENST00000358487.5:c.1673-1G>T	0.32		11	23		25	11440
Uterine Corpus Endometrial Carcinoma (TCGA, PanCancer Atlas)	TCGA-AX-A2HC-01	Uterine Endometrioid Carcinoma	E377D	OncoKB: Unknown, level NA;CIViC: NA;MyCancerGenome: not present;CancerHotspot: no;3DHotspot: no	MutationAssessor: impact: low, score: 1.31;SIFT: impact: tolerated, score: 0.63;Polyphen-2: impact: probably_damaging, score: 0.995	Missense_Mutation	SNP			.	.	.	10	123274787	123274787	C	A	10:g.123274787C>A	ENST00000358487.5:c.1131G>T	0.19		6	25		41	12976	44092
Uterine Corpus Endometrial Carcinoma (TCGA, PanCancer Atlas)	TCGA-B5-A1MR-01	Uterine Endometrioid Carcinoma	N83D	OncoKB: Unknown, level NA;CIViC: NA;MyCancerGenome: not present;CancerHotspot: no;3DHotspot: no	MutationAssessor: impact: low, score: 1.61;SIFT: NA;Polyphen-2: NA	Missense_Mutation	SNP			.	.	.	10	123325081	123325081	T	C	10:g.123325081T>C	ENST00000358487.5:c.247A>G	0.13		8	56		105	7305	43908
Uterine Corpus Endometrial Carcinoma (TCGA, PanCancer Atlas)	TCGA-B5-A3FA-01	Uterine Endometrioid Carcinoma	R330L	OncoKB: Unknown, level NA;CIViC: NA;MyCancerGenome: not present;CancerHotspot: no;3DHotspot: no	MutationAssessor: impact: neutral, score: 0.57;SIFT: impact: tolerated, score: 0.07;Polyphen-2: impact: benign, score: 0.041	Missense_Mutation	SNP		2	.	.	.	10	123276928	123276928	C	A	10:g.123276928C>A	ENST00000358487.5:c.989G>T	0.45		15	18		51	9652	44061
Uterine Corpus Endometrial Carcinoma (TCGA, PanCancer Atlas)	TCGA-D1-A17Q-01	Uterine Endometrioid Carcinoma	D650Y	OncoKB: Unknown, level NA;CIViC: NA;MyCancerGenome: not present;CancerHotspot: no;3DHotspot: no	MutationAssessor: impact: low, score: 1.135;SIFT: impact: deleterious, score: 0;Polyphen-2: impact: probably_damaging, score: 0.968	Missense_Mutation	SNP			.	.	.	10	123247543	123247543	C	A	10:g.123247543C>A	ENST00000358487.5:c.1948G>T	0.04		15	373		310	5940	14/18
Uterine Corpus Endometrial Carcinoma (TCGA, PanCancer Atlas)	TCGA-DF-A2L0-01	Uterine Endometrioid Carcinoma	C398*	OncoKB: Unknown, level NA;CIViC: NA;MyCancerGenome: not present;CancerHotspot: no;3DHotspot: no	MutationAssessor: NA;SIFT: NA;Polyphen-2: NA	Nonsense_Mutation	SNP	diploid		.	.	.	10	123274724	123274724	G	T	10:g.123274724G>T	ENST00000358487.5:c.1194C>A	0.06		3	49		27	44	44092
Uterine Corpus Endometrial Carcinoma (TCGA, PanCancer Atlas)	TCGA-E6-A1LX-01	Uterine Endometrioid Carcinoma	V326A	OncoKB: Unknown, level NA;CIViC: NA;MyCancerGenome: not present;CancerHotspot: no;3DHotspot: no	MutationAssessor: impact: neutral, score: 0.645;SIFT: impact: deleterious, score: 0.03;Polyphen-2: impact: benign, score: 0	Missense_Mutation	SNP			.	.	.	10	123276940	123276940	A	G	10:g.123276940A>G	ENST00000358487.5:c.977T>C	0.09		3	29		28	12691	44061
Uterine Corpus Endometrial Carcinoma (TCGA, PanCancer Atlas)	TCGA-EO-A22R-01	Uterine Endometrioid Carcinoma	A362=	OncoKB: Unknown, level NA;CIViC: NA;MyCancerGenome: not present;CancerHotspot: no;3DHotspot: no	MutationAssessor: NA;SIFT: NA;Polyphen-2: NA	Splice_Region	SNP	diploid		.	.	.	10	123274832	123274832	C	T	10:g.123274832C>T	ENST00000358487.5:c.1086G>A	0.43		20	27		37	12771	44092
Uterine Corpus Endometrial Carcinoma (TCGA, PanCancer Atlas)	TCGA-EO-A22R-01	Uterine Endometrioid Carcinoma	N147D	OncoKB: Unknown, level NA;CIViC: NA;MyCancerGenome: not present;CancerHotspot: no;3DHotspot: no	MutationAssessor: impact: low, score: 1.31;SIFT: impact: tolerated, score: 0.76;Polyphen-2: impact: benign, score: 0.003	Missense_Mutation	SNP	diploid		.	.	.	10	123324031	123324031	T	C	10:g.123324031T>C	ENST00000358487.5:c.439A>G	0.36		37	65		84	12771	43939
Uterine Corpus Endometrial Carcinoma (TCGA, PanCancer Atlas)	TCGA-EY-A1GH-01	Uterine Endometrioid Carcinoma	L763Hfs*4	OncoKB: Unknown, level NA;CIViC: NA;MyCancerGenome: not present;CancerHotspot: no;3DHotspot: no	MutationAssessor: NA;SIFT: NA;Polyphen-2: NA	Frame_Shift_Del	DEL	gain	1	.	.	.	10	123243224	123243225	GA	-	10:g.123243224_123243225del	ENST00000358487.5:c.2288_2289del	0.35		28	51		47	56	17/18
Uterine Corpus Endometrial Carcinoma (TCGA, PanCancer Atlas)	TCGA-EY-A1GU-01	Uterine Endometrioid Carcinoma	N439Y	OncoKB: Unknown, level NA;CIViC: NA;MyCancerGenome: not present;CancerHotspot: no;3DHotspot: no	MutationAssessor: impact: medium, score: 2.61;SIFT: impact: deleterious, score: 0.01;Polyphen-2: impact: probably_damaging, score: 0.999	Missense_Mutation	SNP	diploid		.	.	.	10	123263428	123263428	T	A	10:g.123263428T>A	ENST00000358487.5:c.1315A>T	0.43		13	17		28	1179	44122
Uterine Corpus Endometrial Carcinoma (TCGA, PanCancer Atlas)	TCGA-EY-A548-01	Uterine Endometrioid Carcinoma	E219G	OncoKB: Unknown, level NA;CIViC: NA;MyCancerGenome: not present;CancerHotspot: no;3DHotspot: no	MutationAssessor: impact: medium, score: 1.975;SIFT: impact: deleterious, score: 0;Polyphen-2: impact: probably_damaging, score: 0.998	Missense_Mutation	SNP		2	.	.	.	10	123298198	123298198	T	C	10:g.123298198T>C	ENST00000358487.5:c.656A>G	0.43		22	29		53	596	44000
