# Supplementary material for: A Pancancer Analysis of the Expression Landscape and Clinical Relevance of Fibroblast Growth Factor Receptor 2 in Human Cancers
Source: Front Oncol. 2021 Apr 21;11:644854. doi: 10.3389/fonc.2021.644854 (PMC8097147; doi:10.3389/fonc.2021.644854)
Supplement: Supplementary Table 3 — Somatic mutation distribution in different functional domains of FGFR2 for cancers with FGFR2 mutations and all cancers together. [file Table_3.xlsx]

## Sheet: 工作表1
Supplementary Table S3. Somatic mutation distribution in different functional domains of FGFR2 for cancers with FGFR2 mutations and all cancers together
	Ig_2: Immunoglobulin domain (43-115aa)	I-set: Immunoglobulin I-set domain (172-248aa)	I-set: Immunoglobulin I-set domain (264-359aa)	Pkinase_Tyr: Protein tyrosine kinase (481-757aa)	Others
Pan-cancer	21	26	25	83	154
UCEC	4	7	7	24	61
SKCM	3	8	5	21	19
COADREAD	2	2	3	7	8
BRCA	3			7	11
STAD	3	1	3	4	7
LUSC	0	1	2	5	7
BLCA	1			3	7
LUAD	1	1		2	7
CHOL			1		7
LIHC	1		1		5
OV	1			2	4
CESC			1	2	2
GBM		1	1	1	1
HNSC		1		1	1
KIRC		2			1
PRAD		1		1	1
THCA			1		2
LGG				1	1
UCS	1				1
ACC					1
DLBC	1
LAML				1
PCPG				1
UVM		1
